# Supplementary material for: myGRN: a database and visualisation system for the storage and analysis of developmental genetic regulatory networks
Source: BMC Dev Biol. 2009 Jun 6;9:33. doi: 10.1186/1471-213X-9-33 (PMC2702357; doi:10.1186/1471-213X-9-33)
Supplement: Additional file 1 — Zebrafish Development Network Statistics. Statistical analysis of the full zebrafish network generated by mFinder integrated within myGRN. [file 1471-213X-9-33-S1.txt]

   Summary motif results
   =====================
mfinder Version 1.20

MOTIF FINDER RESULTS:

	Network name: /Library/WebServer/Documents/motifmunch/munchfiles/782112009141923.edge
	Network type: Directed
	Num of Nodes: 747 Num of Edges: 2364
	Num of Nodes with edges: 747
	Maximal out degree (out-hub) : 79
	Maximal in degree (in-hub) : 60
	Roots num: 159 Leaves num: 237
	Single Edges num: 1938 Mutual Edges num: 213

	Motif size searched  3
	Total number of 3-node subgraphs : 38137
	Number of random networks generated : 500
	Random networks generation method: Switches
	Num of Switches range: 100.0-200.0, Success switches Ratio:0.822+-0.00

The following motifs were found:

Criteria taken : Nreal Zscore > 2.00
                 Pval ignored (due to small number of random networks)
                 Mfactor > 1.10
                 Uniqueness >= 4


	Full list includes 6 motifs
MOTIF	NREAL	NRAND		NREAL	NREAL	UNIQ	CREAL
ID		STATS		ZSCORE	PVAL	VAL	[MILI]	

38	844	458.0+-30.4	12.69	0.000	50	22.13

0 1 1 
0 0 1 
0 0 0 

46	200	73.4+-10.0	12.61	0.000	29	5.24

0 1 1 
1 0 1 
0 0 0 

102	167	106.3+-11.1	5.46	0.000	22	4.38

0 1 1 
0 0 1 
1 0 0 

108	222	101.7+-11.3	10.65	0.000	25	5.82

0 0 1 
1 0 1 
1 0 0 

110	169	63.9+-9.0	11.63	0.000	21	4.43

0 1 1 
1 0 1 
1 0 0 

238	32	6.5+-2.6	9.84	0.000	11	0.84

0 1 1 
1 0 1 
1 1 0 


Full list of subgraphs size 3 ids:

	( Total num of different subgraphs size 3 is : 13 )

MOTIF	NREAL	NRAND		NREAL	NREAL	CREAL	UNIQ
ID		STATS		ZSCORE	PVAL	[MILI]	
6	10877	11383.3+-35.3	-14.33	1.000	285.21	100

12	10828	11288.1+-47.7	-9.64	1.000	283.92	88

14	3769	4188.0+-27.1	-15.48	1.000	98.83	51

36	6730	7242.6+-32.8	-15.65	1.000	176.47	99

38	844	458.0+-30.4	12.69	0.000	22.13	50

46	200	73.4+-10.0	12.61	0.000	5.24	29

74	3689	4095.4+-30.3	-13.41	1.000	96.73	46

78	549	730.6+-12.5	-14.52	1.000	14.40	29

98	61	56.5+-8.7	0.51	0.340	1.60	14

102	167	106.3+-11.1	5.46	0.000	4.38	22

108	222	101.7+-11.3	10.65	0.000	5.82	25

110	169	63.9+-9.0	11.63	0.000	4.43	21

238	32	6.5+-2.6	9.84	0.000	0.84	11


 (Application total runtime was:  13.60 minutes).

 (Real network processing runtime was:    2.0 seconds.)

 (Single Random network processing runtime was:    1.6 seconds.)
