# Supplementary material for: myGRN: a database and visualisation system for the storage and analysis of developmental genetic regulatory networks
Source: BMC Dev Biol. 2009 Jun 6;9:33. doi: 10.1186/1471-213X-9-33 (PMC2702357; doi:10.1186/1471-213X-9-33)
Supplement: Additional file 2 — Zebrafish Development Network Motifs. The raw output of mFinder as generated by myGRN. Note that gene names are given instead of reference numbers. In parentheses after each gene name are a series of characters. '_' identifies the position of the gene and shows no interaction, '-' represents no interaction, 'A' is activation, 'R' is repression, 'U' represents an unknown interaction type. The position of these codes identifies the corresponding interaction. So, the first line from the file reads 'ascl1a (_AR) pax6a (-_-) pitx3 (--_)'. In this case, ascl1a does not regulate itself; it activates pax6a and represses pitx3. [file 1471-213X-9-33-S2.txt]

subgraph id = 6
Nreal : 10877
=================================
Partial list of 3003 members:
ascl1a (_AR)	pax6a (-_-)	pitx3 (--_)
ascl1a (_AA)	pax6a (-_-)	arx (--_)
ascl1a (_RA)	pitx3 (-_-)	arx (--_)
bmp2a (_AU)	gata5 (-_-)	bmp7a (--_)
bmp2a (_AR)	gata5 (-_-)	acvr1b (--_)
bmp2a (_AA)	gata5 (-_-)	admp (--_)
bmp2a (_AU)	nkx2.5 (-_-)	bmp7a (--_)
bmp2a (_AR)	nkx2.5 (-_-)	acvr1b (--_)
bmp2a (_AA)	nkx2.5 (-_-)	admp (--_)
bmp2a (_AU)	gata6 (-_-)	bmp7a (--_)
bmp2a (_AR)	gata6 (-_-)	acvr1b (--_)
bmp2a (_AA)	gata6 (-_-)	admp (--_)
bmp2a (_RA)	acvr1b (-_-)	admp (--_)
bmp2b (_AR)	bmp4 (-_-)	acvr1b (--_)
bmp2b (_AR)	gata5 (-_-)	acvr1b (--_)
bmp2b (_AR)	nkx2.5 (-_-)	acvr1b (--_)
chd (_AA)	nkx2.5 (-_-)	admp (--_)
ctbp1 (_UR)	pax6a (-_-)	axin2 (--_)
ctbp1 (_UU)	pax6a (-_-)	creb1 (--_)
ctbp1 (_RU)	axin2 (-_-)	creb1 (--_)
ctnnb1 (_CA)	bmp4 (-_-)	ccnd1 (--_)
ctnnb1 (_CA)	bmp4 (-_-)	cdx4 (--_)
ctnnb1 (_CA)	bmp4 (-_-)	cldn2 (--_)
ctnnb1 (_AA)	msxd (-_-)	ccnd1 (--_)
ctnnb1 (_AA)	msxd (-_-)	cdx4 (--_)
ctnnb1 (_AC)	msxd (-_-)	chd (--_)
ctnnb1 (_AA)	msxd (-_-)	cldn2 (--_)
ctnnb1 (_AA)	ccnd1 (-_-)	cdx4 (--_)
ctnnb1 (_AC)	ccnd1 (-_-)	chd (--_)
ctnnb1 (_AA)	ccnd1 (-_-)	cldn2 (--_)
ctnnb1 (_AC)	cdx4 (-_-)	chd (--_)
ctnnb1 (_CA)	chd (-_-)	cldn2 (--_)
dharma (_RA)	bmp2b (-_-)	chd (--_)
dharma (_RA)	bmp2b (-_-)	col2a1a (--_)
dharma (_AA)	chd (-_-)	col2a1a (--_)
dlx3b (_RU)	ctnnb1 (-_-)	dlx2b (--_)
dlx5a (_AA)	bmp4 (-_-)	tfap2a (--_)
dlx5a (_AC)	bmp4 (-_-)	pitx3 (--_)
dlx5a (_AC)	tfap2a (-_-)	pitx3 (--_)
dusp6 (_AR)	bmp2b (-_-)	chd (--_)
dusp6 (_AR)	bmp2b (-_-)	ctnnb1 (--_)
edn1 (_AA)	dlx2a (-_-)	dlx2b (--_)
edn1 (_AA)	dlx2a (-_-)	dlx6a (--_)
egf (_AA)	btg2 (-_-)	cdc42 (--_)
egf (_AA)	ccnd1 (-_-)	cdc42 (--_)
eomesa (_AA)	bon (-_-)	chd (--_)
fgf17 (_RU)	bmp4 (-_-)	fgfr1 (--_)
fgf17 (_RR)	bmp4 (-_-)	acvr1b (--_)
fgf17 (_RR)	bmp4 (-_-)	eve1 (--_)
fgf17 (_UR)	fgfr1 (-_-)	acvr1b (--_)
fgf17 (_UR)	fgfr1 (-_-)	bmp2a (--_)
fgf17 (_UR)	fgfr1 (-_-)	eve1 (--_)
fgf17 (_RA)	acvr1b (-_-)	chd (--_)
fgf17 (_RR)	acvr1b (-_-)	eve1 (--_)
fgf17 (_RR)	bmp2a (-_-)	eve1 (--_)
fgf24 (_RR)	bmp4 (-_-)	acvr1b (--_)
fgf24 (_RR)	bmp7a (-_-)	bmp2b (--_)
fgf3 (_RA)	bmp4 (-_-)	fgfr1 (--_)
fgf3 (_RR)	bmp4 (-_-)	acvr1b (--_)
fgf3 (_RA)	bmp4 (-_-)	ascl1a (--_)
fgf3 (_RA)	bmp4 (-_-)	atoh1a (--_)
fgf3 (_RR)	bmp4 (-_-)	cyp26a1 (--_)
fgf3 (_RA)	bmp4 (-_-)	fgf19 (--_)
fgf3 (_RR)	six3a (-_-)	bmp7a (--_)
fgf3 (_RA)	six3a (-_-)	fgfr1 (--_)
fgf3 (_RR)	six3a (-_-)	acvr1b (--_)
fgf3 (_RA)	six3a (-_-)	ascl1a (--_)
fgf3 (_RA)	six3a (-_-)	atoh1a (--_)
fgf3 (_RR)	six3a (-_-)	bmp2b (--_)
fgf3 (_RC)	six3a (-_-)	chd (--_)
fgf3 (_RR)	six3a (-_-)	cyp26a1 (--_)
fgf3 (_RA)	six3a (-_-)	fgf19 (--_)
fgf3 (_RA)	bmp7a (-_-)	fgfr1 (--_)
fgf3 (_RA)	bmp7a (-_-)	ascl1a (--_)
fgf3 (_RA)	bmp7a (-_-)	atoh1a (--_)
fgf3 (_RR)	bmp7a (-_-)	bmp2b (--_)
fgf3 (_RR)	bmp7a (-_-)	cyp26a1 (--_)
fgf3 (_RA)	bmp7a (-_-)	fgf19 (--_)
fgf3 (_AR)	fgfr1 (-_-)	acvr1b (--_)
fgf3 (_AA)	fgfr1 (-_-)	ascl1a (--_)
fgf3 (_AA)	fgfr1 (-_-)	atoh1a (--_)
fgf3 (_AR)	fgfr1 (-_-)	bmp2b (--_)
fgf3 (_AR)	fgfr1 (-_-)	cyp26a1 (--_)
fgf3 (_AA)	fgfr1 (-_-)	fgf19 (--_)
fgf3 (_RA)	acvr1b (-_-)	ascl1a (--_)
fgf3 (_RA)	acvr1b (-_-)	atoh1a (--_)
fgf3 (_RC)	acvr1b (-_-)	chd (--_)
fgf3 (_RR)	acvr1b (-_-)	cyp26a1 (--_)
fgf3 (_RA)	acvr1b (-_-)	fgf19 (--_)
fgf3 (_AA)	ascl1a (-_-)	atoh1a (--_)
fgf3 (_AR)	ascl1a (-_-)	bmp2b (--_)
fgf3 (_AC)	ascl1a (-_-)	chd (--_)
fgf3 (_AR)	ascl1a (-_-)	cyp26a1 (--_)
fgf3 (_AA)	ascl1a (-_-)	fgf19 (--_)
fgf3 (_AR)	atoh1a (-_-)	bmp2b (--_)
fgf3 (_AC)	atoh1a (-_-)	chd (--_)
fgf3 (_AR)	atoh1a (-_-)	cyp26a1 (--_)
fgf3 (_AA)	atoh1a (-_-)	fgf19 (--_)
fgf3 (_RC)	bmp2b (-_-)	chd (--_)
fgf3 (_RR)	bmp2b (-_-)	cyp26a1 (--_)
fgf3 (_RA)	bmp2b (-_-)	fgf19 (--_)
fgf3 (_CR)	chd (-_-)	cyp26a1 (--_)
fgf3 (_CA)	chd (-_-)	fgf19 (--_)
fgf3 (_RA)	cyp26a1 (-_-)	fgf19 (--_)
fgf4 (_AA)	mafba (-_-)	eng1a (--_)
fgf4 (_AA)	mafba (-_-)	evx1 (--_)
fgf4 (_AA)	eng1a (-_-)	evx1 (--_)
fgf4 (_AA)	eng1a (-_-)	fgf3 (--_)
fgf4 (_AA)	evx1 (-_-)	fgf3 (--_)
fgf7 (_AA)	dlx2b (-_-)	fgf3 (--_)
fgf8a (_AA)	fgfr1 (-_-)	atoh1a (--_)
fgf8a (_AA)	fgfr1 (-_-)	dlx3b (--_)
fgf8a (_AA)	fgfr1 (-_-)	dusp6 (--_)
fgf8a (_AA)	fgfr1 (-_-)	ef1 (--_)
fgf8a (_AA)	fgfr1 (-_-)	emx2 (--_)
fgf8a (_AA)	fgfr1 (-_-)	eng2a (--_)
fgf8a (_AA)	fgfr1 (-_-)	fgf19 (--_)
fgf8a (_AA)	atoh1a (-_-)	dlx3b (--_)
fgf8a (_AA)	atoh1a (-_-)	dusp6 (--_)
fgf8a (_AA)	atoh1a (-_-)	ef1 (--_)
fgf8a (_AA)	atoh1a (-_-)	emx2 (--_)
fgf8a (_AA)	atoh1a (-_-)	eng2a (--_)
fgf8a (_AA)	atoh1a (-_-)	fgf19 (--_)
fgf8a (_AA)	dlx3b (-_-)	dusp6 (--_)
fgf8a (_AA)	dlx3b (-_-)	ef1 (--_)
fgf8a (_AA)	dlx3b (-_-)	emx2 (--_)
fgf8a (_AA)	dlx3b (-_-)	eng2a (--_)
fgf8a (_AA)	dlx3b (-_-)	fgf19 (--_)
fgf8a (_AA)	dusp6 (-_-)	ef1 (--_)
fgf8a (_AA)	dusp6 (-_-)	emx2 (--_)
fgf8a (_AA)	dusp6 (-_-)	eng2a (--_)
fgf8a (_AA)	dusp6 (-_-)	fgf19 (--_)
fgf8a (_AA)	ef1 (-_-)	emx2 (--_)
fgf8a (_AA)	ef1 (-_-)	eng2a (--_)
fgf8a (_AA)	ef1 (-_-)	fgf19 (--_)
fgf8a (_AA)	emx2 (-_-)	eng2a (--_)
fgf8a (_AA)	emx2 (-_-)	fgf19 (--_)
fgf8a (_AA)	eng2a (-_-)	fgf19 (--_)
fgfr2 (_AR)	bmp4 (-_-)	cyp26a1 (--_)
flh (_AA)	ascl1a (-_-)	emx1 (--_)
foxa2 (_AA)	arx (-_-)	col2a1a (--_)
foxa2 (_AR)	arx (-_-)	ctnnb1 (--_)
foxa2 (_AA)	arx (-_-)	foxa1 (--_)
foxa2 (_AR)	col2a1a (-_-)	ctnnb1 (--_)
foxa2 (_AA)	col2a1a (-_-)	foxa1 (--_)
foxa2 (_RA)	ctnnb1 (-_-)	foxa1 (--_)
foxd3 (_RA)	bmp4 (-_-)	foxa1 (--_)
foxd3 (_RA)	bmp4 (-_-)	foxa2 (--_)
foxh1 (_UA)	nkx2.5 (-_-)	ar (--_)
foxh1 (_UA)	nkx2.5 (-_-)	bhik (--_)
foxh1 (_UA)	nkx2.5 (-_-)	bon (--_)
foxh1 (_UU)	nkx2.5 (-_-)	dkk1 (--_)
foxh1 (_UU)	nkx2.5 (-_-)	foxa2 (--_)
foxh1 (_AA)	ar (-_-)	bhik (--_)
foxh1 (_AA)	ar (-_-)	bon (--_)
foxh1 (_AU)	ar (-_-)	dkk1 (--_)
foxh1 (_AU)	ar (-_-)	foxa2 (--_)
foxh1 (_AA)	bhik (-_-)	bon (--_)
foxh1 (_AU)	bhik (-_-)	dkk1 (--_)
foxh1 (_AU)	bhik (-_-)	foxa2 (--_)
foxh1 (_AU)	bon (-_-)	foxa2 (--_)
foxh1 (_UU)	dkk1 (-_-)	foxa2 (--_)
foxi1 (_AR)	als2a (-_-)	ctnnb1 (--_)
frzb (_AA)	nkx2.5 (-_-)	ctnnb1 (--_)
gata1 (_AA)	bmp4 (-_-)	cpox (--_)
gata4 (_UA)	acta2 (-_-)	ctnnb1 (--_)
gata4 (_UR)	acta2 (-_-)	eng1a (--_)
gata4 (_UA)	acta2 (-_-)	epo (--_)
gata4 (_UA)	acta2 (-_-)	fgf3 (--_)
gata4 (_AR)	ctnnb1 (-_-)	eng1a (--_)
gata4 (_AA)	ctnnb1 (-_-)	epo (--_)
gata4 (_RA)	eng1a (-_-)	epo (--_)
gata4 (_RA)	eng1a (-_-)	fgf3 (--_)
gata4 (_AA)	epo (-_-)	fgf3 (--_)
gdf6a (_AR)	bmp4 (-_-)	eng1a (--_)
gpc3 (_UU)	bmp7a (-_-)	fgf2 (--_)
gsk3b (_RU)	bmp4 (-_-)	fbxw11a (--_)
gsk3b (_AU)	six3a (-_-)	fbxw11a (--_)
hand2 (_UA)	nkx2.5 (-_-)	tfap2a (--_)
hand2 (_UA)	nkx2.5 (-_-)	dbh (--_)
hand2 (_AA)	tfap2a (-_-)	dbh (--_)
her6 (_AA)	ascl1a (-_-)	cdkn1a (--_)
hhex (_CU)	bmp4 (-_-)	fli1a (--_)
hhex (_AU)	chd (-_-)	fli1a (--_)
hhex (_AA)	chd (-_-)	gata1 (--_)
hhex (_UA)	fli1a (-_-)	gata1 (--_)
hoxa3a (_AA)	gata2a (-_-)	gcm2 (--_)
hoxb1a (_UA)	ascl1a (-_-)	hnf1b (--_)
hoxb1a (_UU)	ascl1a (-_-)	hoxa2b (--_)
hoxb1a (_AU)	hnf1b (-_-)	hoxa2b (--_)
hoxb4a (_RC)	hoxb1a (-_-)	hoxb3a (--_)
hoxb6b (_UA)	msxd (-_-)	fgf3 (--_)
hoxb6b (_UA)	msxd (-_-)	fgf8a (--_)
igf1 (_AA)	akt2 (-_-)	gh1 (--_)
igf1rb (_AA)	pax6b (-_-)	six3a (--_)
igf1rb (_AA)	pax6b (-_-)	rx3 (--_)
igf1rb (_AA)	pax6b (-_-)	akt2 (--_)
igf1rb (_AR)	pax6b (-_-)	bmp2b (--_)
igf1rb (_AA)	pax6b (-_-)	chd (--_)
igf1rb (_AA)	pax6b (-_-)	gsc (--_)
igf1rb (_AA)	six3a (-_-)	rx3 (--_)
igf1rb (_AA)	six3a (-_-)	akt2 (--_)
igf1rb (_AR)	six3a (-_-)	bmp2b (--_)
igf1rb (_AA)	six3a (-_-)	chd (--_)
igf1rb (_AA)	six3a (-_-)	gsc (--_)
igf1rb (_AA)	rx3 (-_-)	akt2 (--_)
igf1rb (_AR)	rx3 (-_-)	bmp2b (--_)
igf1rb (_AA)	rx3 (-_-)	chd (--_)
igf1rb (_AA)	rx3 (-_-)	gsc (--_)
igf1rb (_AR)	akt2 (-_-)	bmp2b (--_)
igf1rb (_AA)	akt2 (-_-)	chd (--_)
igf1rb (_AA)	akt2 (-_-)	gsc (--_)
igf1rb (_RA)	bmp2b (-_-)	chd (--_)
igf1rb (_RA)	bmp2b (-_-)	gsc (--_)
igf1rb (_AA)	chd (-_-)	gsc (--_)
ilk (_AR)	ccnd1 (-_-)	cdh1 (--_)
ilk (_RA)	cdh1 (-_-)	creb1 (--_)
ilk (_AU)	creb1 (-_-)	ctnnb1 (--_)
isl1 (_AA)	bmp7a (-_-)	ins (--_)
lef1 (_AA)	msxd (-_-)	cldn2 (--_)
lef1 (_AA)	msxd (-_-)	dct (--_)
lef1 (_AA)	msxd (-_-)	eng2a (--_)
lef1 (_AA)	msxd (-_-)	fgf10a (--_)
lef1 (_AA)	msxd (-_-)	fgf3 (--_)
lef1 (_AA)	cldn2 (-_-)	dct (--_)
lef1 (_AA)	cldn2 (-_-)	eng2a (--_)
lef1 (_AA)	cldn2 (-_-)	fgf10a (--_)
lef1 (_AA)	cldn2 (-_-)	fgf3 (--_)
lef1 (_AA)	dct (-_-)	eng2a (--_)
lef1 (_AA)	dct (-_-)	fgf10a (--_)
lef1 (_AA)	dct (-_-)	fgf3 (--_)
lef1 (_AA)	eng2a (-_-)	fgf10a (--_)
lef1 (_AA)	eng2a (-_-)	fgf3 (--_)
lef1 (_AA)	fgf10a (-_-)	fgf3 (--_)
lft2 (_RR)	egr2b (-_-)	foxa2 (--_)
lft2 (_RR)	egr2b (-_-)	gsc (--_)
lft2 (_RA)	egr2b (-_-)	lft1 (--_)
lft2 (_RA)	foxa2 (-_-)	lft1 (--_)
lft2 (_RA)	gsc (-_-)	lft1 (--_)
lhx1a (_AU)	ins (-_-)	ldb1b (--_)
lmo2 (_AR)	bmp4 (-_-)	six3b (--_)
lmo2 (_RA)	six3b (-_-)	gata1 (--_)
mef2a (_UA)	nkx2.5 (-_-)	desm (--_)
mef2a (_UR)	nkx2.5 (-_-)	dlx3b (--_)
mef2a (_AR)	desm (-_-)	dlx3b (--_)
mef2a (_AA)	desm (-_-)	hand2 (--_)
mef2a (_RA)	dlx3b (-_-)	hand2 (--_)
mitfa (_UA)	pax6a (-_-)	dct (--_)
msxe (_AA)	foxd3 (-_-)	hsp70 (--_)
myod1 (_AU)	cxcr4a (-_-)	hey1 (--_)
ndr1 (_RA)	bmp4 (-_-)	dact1 (--_)
ndr1 (_RA)	bmp4 (-_-)	dkk1 (--_)
ndr1 (_RA)	bmp4 (-_-)	flh (--_)
ndr1 (_RA)	bmp4 (-_-)	foxa2 (--_)
ndr1 (_RA)	bmp4 (-_-)	gsc (--_)
ndr1 (_AA)	bon (-_-)	chd (--_)
ndr1 (_AA)	bon (-_-)	dact1 (--_)
ndr1 (_AA)	bon (-_-)	fgf17 (--_)
ndr1 (_AA)	bon (-_-)	flh (--_)
ndr1 (_AA)	bon (-_-)	foxa2 (--_)
ndr1 (_AA)	chd (-_-)	dact1 (--_)
ndr1 (_AA)	chd (-_-)	flh (--_)
ndr1 (_AA)	chd (-_-)	foxa2 (--_)
ndr1 (_AA)	chd (-_-)	gsc (--_)
ndr1 (_AA)	dact1 (-_-)	dkk1 (--_)
ndr1 (_AA)	dact1 (-_-)	fgf17 (--_)
ndr1 (_AA)	dact1 (-_-)	flh (--_)
ndr1 (_AA)	dact1 (-_-)	foxa2 (--_)
ndr1 (_AA)	dact1 (-_-)	gsc (--_)
ndr1 (_AA)	dkk1 (-_-)	fgf17 (--_)
ndr1 (_AA)	dkk1 (-_-)	flh (--_)
ndr1 (_AA)	dkk1 (-_-)	foxa2 (--_)
ndr1 (_AA)	dkk1 (-_-)	gsc (--_)
ndr1 (_AA)	fgf17 (-_-)	flh (--_)
ndr1 (_AA)	fgf17 (-_-)	foxa2 (--_)
ndr1 (_AA)	fgf17 (-_-)	gsc (--_)
ndr1 (_AA)	flh (-_-)	foxa2 (--_)
ndr1 (_AA)	flh (-_-)	gsc (--_)
ndr2 (_RA)	bmp4 (-_-)	ehhadh (--_)
ndr2 (_RA)	bmp4 (-_-)	flh (--_)
ndr2 (_RA)	bmp4 (-_-)	foxa2 (--_)
ndr2 (_RA)	bmp4 (-_-)	gsc (--_)
ndr2 (_RA)	bmp4 (-_-)	ncam1 (--_)
ndr2 (_AA)	chd (-_-)	ehhadh (--_)
ndr2 (_AA)	chd (-_-)	flh (--_)
ndr2 (_AA)	chd (-_-)	foxa2 (--_)
ndr2 (_AA)	chd (-_-)	gsc (--_)
ndr2 (_AA)	chd (-_-)	lft1 (--_)
ndr2 (_AA)	chd (-_-)	ncam1 (--_)
ndr2 (_AA)	ehhadh (-_-)	flh (--_)
ndr2 (_AA)	ehhadh (-_-)	foxa2 (--_)
ndr2 (_AA)	ehhadh (-_-)	gsc (--_)
ndr2 (_AA)	ehhadh (-_-)	lft1 (--_)
ndr2 (_AA)	ehhadh (-_-)	ncam1 (--_)
ndr2 (_AA)	flh (-_-)	foxa2 (--_)
ndr2 (_AA)	flh (-_-)	gsc (--_)
ndr2 (_AA)	flh (-_-)	lft1 (--_)
ndr2 (_AA)	flh (-_-)	ncam1 (--_)
ndr2 (_AA)	foxa2 (-_-)	lft1 (--_)
ndr2 (_AA)	foxa2 (-_-)	ncam1 (--_)
ndr2 (_AA)	gsc (-_-)	lft1 (--_)
ndr2 (_AA)	gsc (-_-)	ncam1 (--_)
ndr2 (_AA)	lft1 (-_-)	ncam1 (--_)
neurog1 (_AA)	dlx3b (-_-)	isl1 (--_)
neurog1 (_AA)	dlx3b (-_-)	neurod4 (--_)
neurog1 (_AA)	isl1 (-_-)	neurod4 (--_)
nog1 (_AA)	admp (-_-)	ctnnb1 (--_)
nog1 (_AA)	admp (-_-)	dact1 (--_)
nog1 (_AA)	admp (-_-)	fgf8a (--_)
nog1 (_AR)	admp (-_-)	gata2a (--_)
nog1 (_AR)	admp (-_-)	gata4 (--_)
nog1 (_AA)	admp (-_-)	hand2 (--_)
nog1 (_AA)	admp (-_-)	hsp70 (--_)
nog1 (_AA)	admp (-_-)	lef1 (--_)
nog1 (_AA)	admp (-_-)	msxe (--_)
nog1 (_AA)	admp (-_-)	myf5 (--_)
nog1 (_AC)	admp (-_-)	myod1 (--_)
nog1 (_AA)	ctnnb1 (-_-)	hand2 (--_)
nog1 (_AA)	ctnnb1 (-_-)	hsp70 (--_)
nog1 (_AA)	ctnnb1 (-_-)	msxe (--_)
nog1 (_AC)	ctnnb1 (-_-)	myod1 (--_)
nog1 (_AA)	dact1 (-_-)	fgf8a (--_)
nog1 (_AR)	dact1 (-_-)	gata2a (--_)
nog1 (_AR)	dact1 (-_-)	gata4 (--_)
nog1 (_AA)	dact1 (-_-)	hand2 (--_)
nog1 (_AA)	dact1 (-_-)	hsp70 (--_)
nog1 (_AA)	dact1 (-_-)	lef1 (--_)
nog1 (_AA)	dact1 (-_-)	msxe (--_)
nog1 (_AA)	dact1 (-_-)	myf5 (--_)
nog1 (_AC)	dact1 (-_-)	myod1 (--_)
nog1 (_AR)	fgf8a (-_-)	gata2a (--_)
nog1 (_AR)	fgf8a (-_-)	gata4 (--_)
nog1 (_AA)	fgf8a (-_-)	hand2 (--_)
nog1 (_AA)	fgf8a (-_-)	lef1 (--_)
nog1 (_RR)	gata2a (-_-)	gata4 (--_)
nog1 (_RA)	gata2a (-_-)	hsp70 (--_)
nog1 (_RA)	gata2a (-_-)	lef1 (--_)
nog1 (_RA)	gata2a (-_-)	msxe (--_)
nog1 (_RA)	gata2a (-_-)	myf5 (--_)
nog1 (_RC)	gata2a (-_-)	myod1 (--_)
nog1 (_RA)	gata4 (-_-)	hsp70 (--_)
nog1 (_RA)	gata4 (-_-)	lef1 (--_)
nog1 (_RA)	gata4 (-_-)	msxe (--_)
nog1 (_AA)	hand2 (-_-)	hsp70 (--_)
nog1 (_AA)	hand2 (-_-)	lef1 (--_)
nog1 (_AA)	hand2 (-_-)	msxe (--_)
nog1 (_AA)	hand2 (-_-)	myf5 (--_)
nog1 (_AC)	hand2 (-_-)	myod1 (--_)
nog1 (_AA)	hsp70 (-_-)	lef1 (--_)
nog1 (_AA)	hsp70 (-_-)	myf5 (--_)
nog1 (_AC)	hsp70 (-_-)	myod1 (--_)
nog1 (_AA)	lef1 (-_-)	msxe (--_)
nog1 (_AA)	lef1 (-_-)	myf5 (--_)
nog1 (_AC)	lef1 (-_-)	myod1 (--_)
nomo (_RR)	ctsl1b (-_-)	dbx1a (--_)
nomo (_RA)	ctsl1b (-_-)	flh (--_)
nomo (_RR)	ctsl1b (-_-)	gsc (--_)
nomo (_RA)	dbx1a (-_-)	flh (--_)
nomo (_RR)	dbx1a (-_-)	gsc (--_)
nomo (_AR)	flh (-_-)	gsc (--_)
notch1a (_CA)	bmp4 (-_-)	apex1 (--_)
notch1a (_CC)	bmp4 (-_-)	cdkn1a (--_)
notch1a (_CC)	bmp4 (-_-)	cdkn1c (--_)
notch1a (_CR)	bmp4 (-_-)	coe2 (--_)
notch1a (_CR)	bmp4 (-_-)	dab2 (--_)
notch1a (_CC)	bmp4 (-_-)	erbb3a (--_)
notch1a (_CA)	bmp4 (-_-)	her6 (--_)
notch1a (_CA)	bmp4 (-_-)	her9 (--_)
notch1a (_CA)	bmp4 (-_-)	hey1 (--_)
notch1a (_CA)	bmp4 (-_-)	hey2 (--_)
notch1a (_CR)	bmp4 (-_-)	isl1 (--_)
notch1a (_CA)	bmp4 (-_-)	lfng (--_)
notch1a (_CA)	bmp4 (-_-)	myb (--_)
notch1a (_CA)	bmp4 (-_-)	myca (--_)
notch1a (_AC)	apex1 (-_-)	cdkn1a (--_)
notch1a (_AC)	apex1 (-_-)	cdkn1c (--_)
notch1a (_AR)	apex1 (-_-)	coe2 (--_)
notch1a (_AR)	apex1 (-_-)	dab2 (--_)
notch1a (_AC)	apex1 (-_-)	erbb3a (--_)
notch1a (_AU)	apex1 (-_-)	gata2a (--_)
notch1a (_AA)	apex1 (-_-)	her6 (--_)
notch1a (_AA)	apex1 (-_-)	her9 (--_)
notch1a (_AA)	apex1 (-_-)	hey1 (--_)
notch1a (_AA)	apex1 (-_-)	hey2 (--_)
notch1a (_AR)	apex1 (-_-)	isl1 (--_)
notch1a (_AA)	apex1 (-_-)	lfng (--_)
notch1a (_AA)	apex1 (-_-)	myb (--_)
notch1a (_AA)	apex1 (-_-)	myca (--_)
notch1a (_AA)	apex1 (-_-)	myf5 (--_)
notch1a (_AR)	apex1 (-_-)	myod1 (--_)
notch1a (_CC)	cdkn1a (-_-)	cdkn1c (--_)
notch1a (_CR)	cdkn1a (-_-)	coe2 (--_)
notch1a (_CR)	cdkn1a (-_-)	dab2 (--_)
notch1a (_CC)	cdkn1a (-_-)	erbb3a (--_)
notch1a (_CU)	cdkn1a (-_-)	gata2a (--_)
notch1a (_CA)	cdkn1a (-_-)	her9 (--_)
notch1a (_CA)	cdkn1a (-_-)	hey1 (--_)
notch1a (_CA)	cdkn1a (-_-)	hey2 (--_)
notch1a (_CR)	cdkn1a (-_-)	isl1 (--_)
notch1a (_CA)	cdkn1a (-_-)	lfng (--_)
notch1a (_CA)	cdkn1a (-_-)	myb (--_)
notch1a (_CA)	cdkn1a (-_-)	myca (--_)
notch1a (_CA)	cdkn1a (-_-)	myf5 (--_)
notch1a (_CR)	cdkn1a (-_-)	myod1 (--_)
notch1a (_CR)	cdkn1c (-_-)	coe2 (--_)
notch1a (_CR)	cdkn1c (-_-)	dab2 (--_)
notch1a (_CC)	cdkn1c (-_-)	erbb3a (--_)
notch1a (_CU)	cdkn1c (-_-)	gata2a (--_)
notch1a (_CA)	cdkn1c (-_-)	her6 (--_)
notch1a (_CA)	cdkn1c (-_-)	her9 (--_)
notch1a (_CA)	cdkn1c (-_-)	hey1 (--_)
notch1a (_CA)	cdkn1c (-_-)	hey2 (--_)
notch1a (_CR)	cdkn1c (-_-)	isl1 (--_)
notch1a (_CA)	cdkn1c (-_-)	lfng (--_)
notch1a (_CA)	cdkn1c (-_-)	myb (--_)
notch1a (_CA)	cdkn1c (-_-)	myca (--_)
notch1a (_CA)	cdkn1c (-_-)	myf5 (--_)
notch1a (_CR)	cdkn1c (-_-)	myod1 (--_)
notch1a (_RR)	coe2 (-_-)	dab2 (--_)
notch1a (_RC)	coe2 (-_-)	erbb3a (--_)
notch1a (_RU)	coe2 (-_-)	gata2a (--_)
notch1a (_RA)	coe2 (-_-)	her6 (--_)
notch1a (_RA)	coe2 (-_-)	her9 (--_)
notch1a (_RA)	coe2 (-_-)	hey1 (--_)
notch1a (_RA)	coe2 (-_-)	hey2 (--_)
notch1a (_RR)	coe2 (-_-)	isl1 (--_)
notch1a (_RA)	coe2 (-_-)	lfng (--_)
notch1a (_RA)	coe2 (-_-)	myb (--_)
notch1a (_RA)	coe2 (-_-)	myca (--_)
notch1a (_RA)	coe2 (-_-)	myf5 (--_)
notch1a (_RR)	coe2 (-_-)	myod1 (--_)
notch1a (_RC)	dab2 (-_-)	erbb3a (--_)
notch1a (_RU)	dab2 (-_-)	gata2a (--_)
notch1a (_RA)	dab2 (-_-)	her6 (--_)
notch1a (_RA)	dab2 (-_-)	her9 (--_)
notch1a (_RA)	dab2 (-_-)	hey1 (--_)
notch1a (_RA)	dab2 (-_-)	hey2 (--_)
notch1a (_RR)	dab2 (-_-)	isl1 (--_)
notch1a (_RA)	dab2 (-_-)	lfng (--_)
notch1a (_RA)	dab2 (-_-)	myb (--_)
notch1a (_RA)	dab2 (-_-)	myca (--_)
notch1a (_RA)	dab2 (-_-)	myf5 (--_)
notch1a (_RR)	dab2 (-_-)	myod1 (--_)
notch1a (_CU)	erbb3a (-_-)	gata2a (--_)
notch1a (_CA)	erbb3a (-_-)	her6 (--_)
notch1a (_CA)	erbb3a (-_-)	her9 (--_)
notch1a (_CA)	erbb3a (-_-)	hey1 (--_)
notch1a (_CA)	erbb3a (-_-)	hey2 (--_)
notch1a (_CR)	erbb3a (-_-)	isl1 (--_)
notch1a (_CA)	erbb3a (-_-)	lfng (--_)
notch1a (_CA)	erbb3a (-_-)	myb (--_)
notch1a (_CA)	erbb3a (-_-)	myca (--_)
notch1a (_CA)	erbb3a (-_-)	myf5 (--_)
notch1a (_CR)	erbb3a (-_-)	myod1 (--_)
notch1a (_UA)	gata2a (-_-)	her6 (--_)
notch1a (_UA)	gata2a (-_-)	her9 (--_)
notch1a (_UA)	gata2a (-_-)	hey1 (--_)
notch1a (_UA)	gata2a (-_-)	hey2 (--_)
notch1a (_UR)	gata2a (-_-)	isl1 (--_)
notch1a (_UA)	gata2a (-_-)	lfng (--_)
notch1a (_UA)	gata2a (-_-)	myb (--_)
notch1a (_UA)	gata2a (-_-)	myca (--_)
notch1a (_UA)	gata2a (-_-)	myf5 (--_)
notch1a (_UR)	gata2a (-_-)	myod1 (--_)
notch1a (_AA)	her6 (-_-)	her9 (--_)
notch1a (_AA)	her6 (-_-)	hey1 (--_)
notch1a (_AA)	her6 (-_-)	hey2 (--_)
notch1a (_AR)	her6 (-_-)	isl1 (--_)
notch1a (_AA)	her6 (-_-)	lfng (--_)
notch1a (_AA)	her6 (-_-)	myb (--_)
notch1a (_AA)	her6 (-_-)	myca (--_)
notch1a (_AA)	her6 (-_-)	myf5 (--_)
notch1a (_AR)	her6 (-_-)	myod1 (--_)
notch1a (_AA)	her9 (-_-)	hey1 (--_)
notch1a (_AA)	her9 (-_-)	hey2 (--_)
notch1a (_AR)	her9 (-_-)	isl1 (--_)
notch1a (_AA)	her9 (-_-)	lfng (--_)
notch1a (_AA)	her9 (-_-)	myb (--_)
notch1a (_AA)	her9 (-_-)	myca (--_)
notch1a (_AA)	her9 (-_-)	myf5 (--_)
notch1a (_AR)	her9 (-_-)	myod1 (--_)
notch1a (_AA)	hey1 (-_-)	hey2 (--_)
notch1a (_AR)	hey1 (-_-)	isl1 (--_)
notch1a (_AA)	hey1 (-_-)	lfng (--_)
notch1a (_AA)	hey1 (-_-)	myb (--_)
notch1a (_AA)	hey1 (-_-)	myca (--_)
notch1a (_AA)	hey1 (-_-)	myf5 (--_)
notch1a (_AR)	hey2 (-_-)	isl1 (--_)
notch1a (_AA)	hey2 (-_-)	lfng (--_)
notch1a (_AA)	hey2 (-_-)	myb (--_)
notch1a (_AA)	hey2 (-_-)	myca (--_)
notch1a (_AA)	hey2 (-_-)	myf5 (--_)
notch1a (_AR)	hey2 (-_-)	myod1 (--_)
notch1a (_RA)	isl1 (-_-)	lfng (--_)
notch1a (_RA)	isl1 (-_-)	myb (--_)
notch1a (_RA)	isl1 (-_-)	myca (--_)
notch1a (_RA)	isl1 (-_-)	myf5 (--_)
notch1a (_RR)	isl1 (-_-)	myod1 (--_)
notch1a (_AA)	lfng (-_-)	myb (--_)
notch1a (_AA)	lfng (-_-)	myca (--_)
notch1a (_AA)	lfng (-_-)	myf5 (--_)
notch1a (_AR)	lfng (-_-)	myod1 (--_)
notch1a (_AA)	myb (-_-)	myca (--_)
notch1a (_AA)	myb (-_-)	myf5 (--_)
notch1a (_AR)	myb (-_-)	myod1 (--_)
notch1a (_AA)	myca (-_-)	myf5 (--_)
notch1a (_AR)	myca (-_-)	myod1 (--_)
notch2 (_AC)	bmp2a (-_-)	hey1 (--_)
notch3 (_RA)	flt4 (-_-)	her9 (--_)
nr5a2 (_AU)	cyp19a1a (-_-)	gh1 (--_)
nras (_AR)	foxi1 (-_-)	myod1 (--_)
ntl (_AA)	gata2a (-_-)	her1 (--_)
ntl (_AA)	gata2a (-_-)	lft1 (--_)
ntl (_AA)	gata2a (-_-)	msgn1 (--_)
ntl (_AA)	gata2a (-_-)	myod1 (--_)
ntl (_AA)	gata2a (-_-)	ntd5 (--_)
ntl (_AA)	her1 (-_-)	lft1 (--_)
ntl (_AA)	her1 (-_-)	msgn1 (--_)
ntl (_AA)	her1 (-_-)	ntd5 (--_)
ntl (_AA)	lft1 (-_-)	msgn1 (--_)
ntl (_AA)	lft1 (-_-)	myod1 (--_)
ntl (_AA)	lft1 (-_-)	ntd5 (--_)
ntl (_AA)	msgn1 (-_-)	myod1 (--_)
ntl (_AA)	msgn1 (-_-)	ntd5 (--_)
ntl (_AA)	myod1 (-_-)	ntd5 (--_)
oct1 (_UA)	sox2 (-_-)	cdx1a (--_)
oct1 (_UA)	sox2 (-_-)	gata2a (--_)
oct1 (_AA)	cdx1a (-_-)	gata2a (--_)
oep (_AA)	bmp4 (-_-)	six3b (--_)
oep (_AA)	bmp4 (-_-)	arl4l (--_)
oep (_AA)	bmp4 (-_-)	bambi (--_)
oep (_AA)	bmp4 (-_-)	bhik (--_)
oep (_AA)	bmp4 (-_-)	calr (--_)
oep (_AA)	bmp4 (-_-)	cdx4 (--_)
oep (_AA)	bmp4 (-_-)	cmlc1 (--_)
oep (_AA)	bmp4 (-_-)	cst3 (--_)
oep (_AA)	bmp4 (-_-)	ctsl1b (--_)
oep (_AA)	bmp4 (-_-)	cyp26a1 (--_)
oep (_AA)	bmp4 (-_-)	dact2 (--_)
oep (_AA)	bmp4 (-_-)	dbx1a (--_)
oep (_AA)	bmp4 (-_-)	dkk1 (--_)
oep (_AA)	bmp4 (-_-)	efnb2a (--_)
oep (_AA)	bmp4 (-_-)	efnb2b (--_)
oep (_AA)	bmp4 (-_-)	flh (--_)
oep (_AA)	bmp4 (-_-)	foxa2 (--_)
oep (_AA)	bmp4 (-_-)	foxa3 (--_)
oep (_AA)	bmp4 (-_-)	foxd5 (--_)
oep (_AA)	bmp4 (-_-)	fzd8a (--_)
oep (_AA)	bmp4 (-_-)	fzd8b (--_)
oep (_AA)	bmp4 (-_-)	gadd45b (--_)
oep (_AA)	bmp4 (-_-)	gsc (--_)
oep (_AA)	bmp4 (-_-)	her1 (--_)
oep (_AA)	bmp4 (-_-)	her5 (--_)
oep (_AA)	bmp4 (-_-)	hes6 (--_)
oep (_AA)	bmp4 (-_-)	hsp47 (--_)
oep (_AA)	bmp4 (-_-)	si:ch211-175f11.3 (--_)
oep (_AA)	bmp4 (-_-)	id3 (--_)
oep (_AA)	bmp4 (-_-)	il17rd (--_)
oep (_AA)	bmp4 (-_-)	irx3a (--_)
oep (_AA)	bmp4 (-_-)	isl1 (--_)
oep (_AA)	bmp4 (-_-)	lfng (--_)
oep (_AA)	bmp4 (-_-)	lhx1a (--_)
oep (_AA)	bmp4 (-_-)	magi1 (--_)
oep (_AA)	bmp4 (-_-)	mxtx1 (--_)
oep (_AA)	bmp4 (-_-)	myl7 (--_)
oep (_AA)	bmp4 (-_-)	nkx2.2a (--_)
oep (_AA)	bmp4 (-_-)	ntl (--_)
oep (_AA)	gata5 (-_-)	six3b (--_)
oep (_AA)	gata5 (-_-)	admp (--_)
oep (_AA)	gata5 (-_-)	arl4l (--_)
oep (_AA)	gata5 (-_-)	bambi (--_)
oep (_AA)	gata5 (-_-)	bhik (--_)
oep (_AA)	gata5 (-_-)	bon (--_)
oep (_AA)	gata5 (-_-)	calr (--_)
oep (_AA)	gata5 (-_-)	cdx4 (--_)
oep (_AA)	gata5 (-_-)	chd (--_)
oep (_AA)	gata5 (-_-)	cst3 (--_)
oep (_AA)	gata5 (-_-)	ctsl1b (--_)
oep (_AA)	gata5 (-_-)	cyp26a1 (--_)
oep (_AA)	gata5 (-_-)	dact2 (--_)
oep (_AA)	gata5 (-_-)	dbx1a (--_)
oep (_AA)	gata5 (-_-)	dkk1 (--_)
oep (_AA)	gata5 (-_-)	dusp6 (--_)
oep (_AA)	gata5 (-_-)	efnb2a (--_)
oep (_AA)	gata5 (-_-)	efnb2b (--_)
oep (_AA)	gata5 (-_-)	fgf17 (--_)
oep (_AA)	gata5 (-_-)	fgf3 (--_)
oep (_AA)	gata5 (-_-)	flh (--_)
oep (_AA)	gata5 (-_-)	foxa3 (--_)
oep (_AA)	gata5 (-_-)	foxd5 (--_)
oep (_AA)	gata5 (-_-)	fzd8a (--_)
oep (_AA)	gata5 (-_-)	fzd8b (--_)
oep (_AA)	gata5 (-_-)	gadd45b (--_)
oep (_AA)	gata5 (-_-)	gsc (--_)
oep (_AA)	gata5 (-_-)	her1 (--_)
oep (_AA)	gata5 (-_-)	her5 (--_)
oep (_AA)	gata5 (-_-)	hes6 (--_)
oep (_AA)	gata5 (-_-)	hsp47 (--_)
oep (_AA)	gata5 (-_-)	si:ch211-175f11.3 (--_)
oep (_AA)	gata5 (-_-)	id3 (--_)
oep (_AA)	gata5 (-_-)	il17rd (--_)
oep (_AA)	gata5 (-_-)	irx3a (--_)
oep (_AA)	gata5 (-_-)	isl1 (--_)
oep (_AA)	gata5 (-_-)	lfng (--_)
oep (_AA)	gata5 (-_-)	lft1 (--_)
oep (_AA)	gata5 (-_-)	lft2 (--_)
oep (_AA)	gata5 (-_-)	lhx1a (--_)
oep (_AA)	gata5 (-_-)	lmo4 (--_)
oep (_AA)	gata5 (-_-)	magi1 (--_)
oep (_AA)	gata5 (-_-)	mxtx1 (--_)
oep (_AA)	gata5 (-_-)	ndr1 (--_)
oep (_AA)	gata5 (-_-)	ndr2 (--_)
oep (_AA)	gata5 (-_-)	nkx2.2a (--_)
oep (_AA)	gata5 (-_-)	ntl (--_)
oep (_AA)	nkx2.5 (-_-)	six3b (--_)
oep (_AA)	nkx2.5 (-_-)	admp (--_)
oep (_AA)	nkx2.5 (-_-)	arl4l (--_)
oep (_AA)	nkx2.5 (-_-)	bambi (--_)
oep (_AA)	nkx2.5 (-_-)	bhik (--_)
oep (_AA)	nkx2.5 (-_-)	bon (--_)
oep (_AA)	nkx2.5 (-_-)	calr (--_)
oep (_AA)	nkx2.5 (-_-)	cdx4 (--_)
oep (_AA)	nkx2.5 (-_-)	cmlc1 (--_)
oep (_AA)	nkx2.5 (-_-)	cst3 (--_)
oep (_AA)	nkx2.5 (-_-)	ctsl1b (--_)
oep (_AA)	nkx2.5 (-_-)	cyp26a1 (--_)
oep (_AA)	nkx2.5 (-_-)	dact2 (--_)
oep (_AA)	nkx2.5 (-_-)	dbx1a (--_)
oep (_AA)	nkx2.5 (-_-)	dkk1 (--_)
oep (_AA)	nkx2.5 (-_-)	dusp6 (--_)
oep (_AA)	nkx2.5 (-_-)	efnb2a (--_)
oep (_AA)	nkx2.5 (-_-)	efnb2b (--_)
oep (_AA)	nkx2.5 (-_-)	fgf17 (--_)
oep (_AA)	nkx2.5 (-_-)	fgf3 (--_)
oep (_AA)	nkx2.5 (-_-)	flh (--_)
oep (_AA)	nkx2.5 (-_-)	foxa2 (--_)
oep (_AA)	nkx2.5 (-_-)	foxa3 (--_)
oep (_AA)	nkx2.5 (-_-)	foxd5 (--_)
oep (_AA)	nkx2.5 (-_-)	fzd8a (--_)
oep (_AA)	nkx2.5 (-_-)	fzd8b (--_)
oep (_AA)	nkx2.5 (-_-)	gadd45b (--_)
oep (_AA)	nkx2.5 (-_-)	gsc (--_)
oep (_AA)	nkx2.5 (-_-)	her1 (--_)
oep (_AA)	nkx2.5 (-_-)	her5 (--_)
oep (_AA)	nkx2.5 (-_-)	hes6 (--_)
oep (_AA)	nkx2.5 (-_-)	hsp47 (--_)
oep (_AA)	nkx2.5 (-_-)	si:ch211-175f11.3 (--_)
oep (_AA)	nkx2.5 (-_-)	id3 (--_)
oep (_AA)	nkx2.5 (-_-)	il17rd (--_)
oep (_AA)	nkx2.5 (-_-)	irx3a (--_)
oep (_AA)	nkx2.5 (-_-)	isl1 (--_)
oep (_AA)	nkx2.5 (-_-)	lfng (--_)
oep (_AA)	nkx2.5 (-_-)	lft1 (--_)
oep (_AA)	nkx2.5 (-_-)	lft2 (--_)
oep (_AA)	nkx2.5 (-_-)	lhx1a (--_)
oep (_AA)	nkx2.5 (-_-)	lmo4 (--_)
oep (_AA)	nkx2.5 (-_-)	magi1 (--_)
oep (_AA)	nkx2.5 (-_-)	mxtx1 (--_)
oep (_AA)	nkx2.5 (-_-)	myl7 (--_)
oep (_AA)	nkx2.5 (-_-)	ndr1 (--_)
oep (_AA)	nkx2.5 (-_-)	ndr2 (--_)
oep (_AA)	nkx2.5 (-_-)	nkx2.2a (--_)
oep (_AA)	nkx2.5 (-_-)	ntl (--_)
oep (_AA)	six3b (-_-)	admp (--_)
oep (_AA)	six3b (-_-)	arl4l (--_)
oep (_AA)	six3b (-_-)	bambi (--_)
oep (_AA)	six3b (-_-)	bhik (--_)
oep (_AA)	six3b (-_-)	bon (--_)
oep (_AA)	six3b (-_-)	calr (--_)
oep (_AA)	six3b (-_-)	cdx4 (--_)
oep (_AA)	six3b (-_-)	chd (--_)
oep (_AA)	six3b (-_-)	cmlc1 (--_)
oep (_AA)	six3b (-_-)	cst3 (--_)
oep (_AA)	six3b (-_-)	ctsl1b (--_)
oep (_AA)	six3b (-_-)	cyp26a1 (--_)
oep (_AA)	six3b (-_-)	dact2 (--_)
oep (_AA)	six3b (-_-)	dbx1a (--_)
oep (_AA)	six3b (-_-)	dkk1 (--_)
oep (_AA)	six3b (-_-)	dusp6 (--_)
oep (_AA)	six3b (-_-)	efnb2a (--_)
oep (_AA)	six3b (-_-)	efnb2b (--_)
oep (_AA)	six3b (-_-)	fgf17 (--_)
oep (_AA)	six3b (-_-)	fgf3 (--_)
oep (_AA)	six3b (-_-)	flh (--_)
oep (_AA)	six3b (-_-)	foxa2 (--_)
oep (_AA)	six3b (-_-)	foxa3 (--_)
oep (_AA)	six3b (-_-)	foxd5 (--_)
oep (_AA)	six3b (-_-)	fzd8a (--_)
oep (_AA)	six3b (-_-)	fzd8b (--_)
oep (_AA)	six3b (-_-)	gadd45b (--_)
oep (_AA)	six3b (-_-)	gsc (--_)
oep (_AA)	six3b (-_-)	her1 (--_)
oep (_AA)	six3b (-_-)	her5 (--_)
oep (_AA)	six3b (-_-)	hes6 (--_)
oep (_AA)	six3b (-_-)	hsp47 (--_)
oep (_AA)	six3b (-_-)	si:ch211-175f11.3 (--_)
oep (_AA)	six3b (-_-)	id3 (--_)
oep (_AA)	six3b (-_-)	il17rd (--_)
oep (_AA)	six3b (-_-)	irx3a (--_)
oep (_AA)	six3b (-_-)	isl1 (--_)
oep (_AA)	six3b (-_-)	lfng (--_)
oep (_AA)	six3b (-_-)	lft1 (--_)
oep (_AA)	six3b (-_-)	lft2 (--_)
oep (_AA)	six3b (-_-)	lhx1a (--_)
oep (_AA)	six3b (-_-)	lmo4 (--_)
oep (_AA)	six3b (-_-)	magi1 (--_)
oep (_AA)	six3b (-_-)	mxtx1 (--_)
oep (_AA)	six3b (-_-)	myl7 (--_)
oep (_AA)	six3b (-_-)	ndr1 (--_)
oep (_AA)	six3b (-_-)	ndr2 (--_)
oep (_AA)	six3b (-_-)	nkx2.2a (--_)
oep (_AA)	six3b (-_-)	ntl (--_)
oep (_AA)	admp (-_-)	arl4l (--_)
oep (_AA)	admp (-_-)	bambi (--_)
oep (_AA)	admp (-_-)	bhik (--_)
oep (_AA)	admp (-_-)	bon (--_)
oep (_AA)	admp (-_-)	calr (--_)
oep (_AA)	admp (-_-)	cdx4 (--_)
oep (_AA)	admp (-_-)	cmlc1 (--_)
oep (_AA)	admp (-_-)	cst3 (--_)
oep (_AA)	admp (-_-)	ctsl1b (--_)
oep (_AA)	admp (-_-)	cyp26a1 (--_)
oep (_AA)	admp (-_-)	dact2 (--_)
oep (_AA)	admp (-_-)	dbx1a (--_)
oep (_AA)	admp (-_-)	dkk1 (--_)
oep (_AA)	admp (-_-)	dusp6 (--_)
oep (_AA)	admp (-_-)	efnb2a (--_)
oep (_AA)	admp (-_-)	efnb2b (--_)
oep (_AA)	admp (-_-)	fgf17 (--_)
oep (_AA)	admp (-_-)	fgf3 (--_)
oep (_AA)	admp (-_-)	flh (--_)
oep (_AA)	admp (-_-)	foxa2 (--_)
oep (_AA)	admp (-_-)	foxa3 (--_)
oep (_AA)	admp (-_-)	foxd5 (--_)
oep (_AA)	admp (-_-)	fzd8a (--_)
oep (_AA)	admp (-_-)	fzd8b (--_)
oep (_AA)	admp (-_-)	gadd45b (--_)
oep (_AA)	admp (-_-)	gsc (--_)
oep (_AA)	admp (-_-)	her1 (--_)
oep (_AA)	admp (-_-)	her5 (--_)
oep (_AA)	admp (-_-)	hes6 (--_)
oep (_AA)	admp (-_-)	hsp47 (--_)
oep (_AA)	admp (-_-)	si:ch211-175f11.3 (--_)
oep (_AA)	admp (-_-)	id3 (--_)
oep (_AA)	admp (-_-)	il17rd (--_)
oep (_AA)	admp (-_-)	irx3a (--_)
oep (_AA)	admp (-_-)	isl1 (--_)
oep (_AA)	admp (-_-)	lfng (--_)
oep (_AA)	admp (-_-)	lft1 (--_)
oep (_AA)	admp (-_-)	lft2 (--_)
oep (_AA)	admp (-_-)	lhx1a (--_)
oep (_AA)	admp (-_-)	lmo4 (--_)
oep (_AA)	admp (-_-)	magi1 (--_)
oep (_AA)	admp (-_-)	mxtx1 (--_)
oep (_AA)	admp (-_-)	myl7 (--_)
oep (_AA)	admp (-_-)	ndr1 (--_)
oep (_AA)	admp (-_-)	ndr2 (--_)
oep (_AA)	admp (-_-)	nkx2.2a (--_)
oep (_AA)	admp (-_-)	ntl (--_)
oep (_AA)	arl4l (-_-)	bambi (--_)
oep (_AA)	arl4l (-_-)	bhik (--_)
oep (_AA)	arl4l (-_-)	bon (--_)
oep (_AA)	arl4l (-_-)	calr (--_)
oep (_AA)	arl4l (-_-)	cdx4 (--_)
oep (_AA)	arl4l (-_-)	chd (--_)
oep (_AA)	arl4l (-_-)	cmlc1 (--_)
oep (_AA)	arl4l (-_-)	cst3 (--_)
oep (_AA)	arl4l (-_-)	ctsl1b (--_)
oep (_AA)	arl4l (-_-)	cyp26a1 (--_)
oep (_AA)	arl4l (-_-)	dact2 (--_)
oep (_AA)	arl4l (-_-)	dbx1a (--_)
oep (_AA)	arl4l (-_-)	dkk1 (--_)
oep (_AA)	arl4l (-_-)	dusp6 (--_)
oep (_AA)	arl4l (-_-)	efnb2a (--_)
oep (_AA)	arl4l (-_-)	efnb2b (--_)
oep (_AA)	arl4l (-_-)	fgf17 (--_)
oep (_AA)	arl4l (-_-)	fgf3 (--_)
oep (_AA)	arl4l (-_-)	flh (--_)
oep (_AA)	arl4l (-_-)	foxa2 (--_)
oep (_AA)	arl4l (-_-)	foxa3 (--_)
oep (_AA)	arl4l (-_-)	foxd5 (--_)
oep (_AA)	arl4l (-_-)	fzd8a (--_)
oep (_AA)	arl4l (-_-)	fzd8b (--_)
oep (_AA)	arl4l (-_-)	gadd45b (--_)
oep (_AA)	arl4l (-_-)	gsc (--_)
oep (_AA)	arl4l (-_-)	her1 (--_)
oep (_AA)	arl4l (-_-)	her5 (--_)
oep (_AA)	arl4l (-_-)	hes6 (--_)
oep (_AA)	arl4l (-_-)	hsp47 (--_)
oep (_AA)	arl4l (-_-)	si:ch211-175f11.3 (--_)
oep (_AA)	arl4l (-_-)	id3 (--_)
oep (_AA)	arl4l (-_-)	il17rd (--_)
oep (_AA)	arl4l (-_-)	irx3a (--_)
oep (_AA)	arl4l (-_-)	isl1 (--_)
oep (_AA)	arl4l (-_-)	lfng (--_)
oep (_AA)	arl4l (-_-)	lft1 (--_)
oep (_AA)	arl4l (-_-)	lft2 (--_)
oep (_AA)	arl4l (-_-)	lhx1a (--_)
oep (_AA)	arl4l (-_-)	lmo4 (--_)
oep (_AA)	arl4l (-_-)	magi1 (--_)
oep (_AA)	arl4l (-_-)	mxtx1 (--_)
oep (_AA)	arl4l (-_-)	myl7 (--_)
oep (_AA)	arl4l (-_-)	ndr1 (--_)
oep (_AA)	arl4l (-_-)	ndr2 (--_)
oep (_AA)	arl4l (-_-)	nkx2.2a (--_)
oep (_AA)	arl4l (-_-)	ntl (--_)
oep (_AA)	bambi (-_-)	bhik (--_)
oep (_AA)	bambi (-_-)	bon (--_)
oep (_AA)	bambi (-_-)	calr (--_)
oep (_AA)	bambi (-_-)	cdx4 (--_)
oep (_AA)	bambi (-_-)	chd (--_)
oep (_AA)	bambi (-_-)	cmlc1 (--_)
oep (_AA)	bambi (-_-)	cst3 (--_)
oep (_AA)	bambi (-_-)	ctsl1b (--_)
oep (_AA)	bambi (-_-)	cyp26a1 (--_)
oep (_AA)	bambi (-_-)	dact2 (--_)
oep (_AA)	bambi (-_-)	dbx1a (--_)
oep (_AA)	bambi (-_-)	dkk1 (--_)
oep (_AA)	bambi (-_-)	dusp6 (--_)
oep (_AA)	bambi (-_-)	efnb2a (--_)
oep (_AA)	bambi (-_-)	efnb2b (--_)
oep (_AA)	bambi (-_-)	fgf17 (--_)
oep (_AA)	bambi (-_-)	fgf3 (--_)
oep (_AA)	bambi (-_-)	flh (--_)
oep (_AA)	bambi (-_-)	foxa2 (--_)
oep (_AA)	bambi (-_-)	foxa3 (--_)
oep (_AA)	bambi (-_-)	foxd5 (--_)
oep (_AA)	bambi (-_-)	fzd8a (--_)
oep (_AA)	bambi (-_-)	fzd8b (--_)
oep (_AA)	bambi (-_-)	gadd45b (--_)
oep (_AA)	bambi (-_-)	gsc (--_)
oep (_AA)	bambi (-_-)	her1 (--_)
oep (_AA)	bambi (-_-)	her5 (--_)
oep (_AA)	bambi (-_-)	hes6 (--_)
oep (_AA)	bambi (-_-)	hsp47 (--_)
oep (_AA)	bambi (-_-)	si:ch211-175f11.3 (--_)
oep (_AA)	bambi (-_-)	id3 (--_)
oep (_AA)	bambi (-_-)	il17rd (--_)
oep (_AA)	bambi (-_-)	irx3a (--_)
oep (_AA)	bambi (-_-)	isl1 (--_)
oep (_AA)	bambi (-_-)	lfng (--_)
oep (_AA)	bambi (-_-)	lft1 (--_)
oep (_AA)	bambi (-_-)	lft2 (--_)
oep (_AA)	bambi (-_-)	lhx1a (--_)
oep (_AA)	bambi (-_-)	lmo4 (--_)
oep (_AA)	bambi (-_-)	magi1 (--_)
oep (_AA)	bambi (-_-)	mxtx1 (--_)
oep (_AA)	bambi (-_-)	myl7 (--_)
oep (_AA)	bambi (-_-)	ndr1 (--_)
oep (_AA)	bambi (-_-)	ndr2 (--_)
oep (_AA)	bambi (-_-)	nkx2.2a (--_)
oep (_AA)	bambi (-_-)	ntl (--_)
oep (_AA)	bhik (-_-)	bon (--_)
oep (_AA)	bhik (-_-)	calr (--_)
oep (_AA)	bhik (-_-)	cdx4 (--_)
oep (_AA)	bhik (-_-)	chd (--_)
oep (_AA)	bhik (-_-)	cmlc1 (--_)
oep (_AA)	bhik (-_-)	cst3 (--_)
oep (_AA)	bhik (-_-)	ctsl1b (--_)
oep (_AA)	bhik (-_-)	cyp26a1 (--_)
oep (_AA)	bhik (-_-)	dact2 (--_)
oep (_AA)	bhik (-_-)	dbx1a (--_)
oep (_AA)	bhik (-_-)	dkk1 (--_)
oep (_AA)	bhik (-_-)	dusp6 (--_)
oep (_AA)	bhik (-_-)	efnb2a (--_)
oep (_AA)	bhik (-_-)	efnb2b (--_)
oep (_AA)	bhik (-_-)	fgf17 (--_)
oep (_AA)	bhik (-_-)	fgf3 (--_)
oep (_AA)	bhik (-_-)	flh (--_)
oep (_AA)	bhik (-_-)	foxa2 (--_)
oep (_AA)	bhik (-_-)	foxa3 (--_)
oep (_AA)	bhik (-_-)	foxd5 (--_)
oep (_AA)	bhik (-_-)	fzd8a (--_)
oep (_AA)	bhik (-_-)	fzd8b (--_)
oep (_AA)	bhik (-_-)	gadd45b (--_)
oep (_AA)	bhik (-_-)	gsc (--_)
oep (_AA)	bhik (-_-)	her1 (--_)
oep (_AA)	bhik (-_-)	her5 (--_)
oep (_AA)	bhik (-_-)	hes6 (--_)
oep (_AA)	bhik (-_-)	hsp47 (--_)
oep (_AA)	bhik (-_-)	si:ch211-175f11.3 (--_)
oep (_AA)	bhik (-_-)	id3 (--_)
oep (_AA)	bhik (-_-)	il17rd (--_)
oep (_AA)	bhik (-_-)	irx3a (--_)
oep (_AA)	bhik (-_-)	isl1 (--_)
oep (_AA)	bhik (-_-)	lfng (--_)
oep (_AA)	bhik (-_-)	lft1 (--_)
oep (_AA)	bhik (-_-)	lft2 (--_)
oep (_AA)	bhik (-_-)	lhx1a (--_)
oep (_AA)	bhik (-_-)	lmo4 (--_)
oep (_AA)	bhik (-_-)	magi1 (--_)
oep (_AA)	bhik (-_-)	mxtx1 (--_)
oep (_AA)	bhik (-_-)	myl7 (--_)
oep (_AA)	bhik (-_-)	ndr1 (--_)
oep (_AA)	bhik (-_-)	ndr2 (--_)
oep (_AA)	bhik (-_-)	nkx2.2a (--_)
oep (_AA)	bhik (-_-)	ntl (--_)
oep (_AA)	bon (-_-)	calr (--_)
oep (_AA)	bon (-_-)	cdx4 (--_)
oep (_AA)	bon (-_-)	chd (--_)
oep (_AA)	bon (-_-)	cmlc1 (--_)
oep (_AA)	bon (-_-)	cst3 (--_)
oep (_AA)	bon (-_-)	ctsl1b (--_)
oep (_AA)	bon (-_-)	cyp26a1 (--_)
oep (_AA)	bon (-_-)	dact2 (--_)
oep (_AA)	bon (-_-)	dbx1a (--_)
oep (_AA)	bon (-_-)	dusp6 (--_)
oep (_AA)	bon (-_-)	efnb2a (--_)
oep (_AA)	bon (-_-)	efnb2b (--_)
oep (_AA)	bon (-_-)	fgf17 (--_)
oep (_AA)	bon (-_-)	fgf3 (--_)
oep (_AA)	bon (-_-)	flh (--_)
oep (_AA)	bon (-_-)	foxa2 (--_)
oep (_AA)	bon (-_-)	foxa3 (--_)
oep (_AA)	bon (-_-)	foxd5 (--_)
oep (_AA)	bon (-_-)	fzd8a (--_)
oep (_AA)	bon (-_-)	fzd8b (--_)
oep (_AA)	bon (-_-)	gadd45b (--_)
oep (_AA)	bon (-_-)	her1 (--_)
oep (_AA)	bon (-_-)	her5 (--_)
oep (_AA)	bon (-_-)	hes6 (--_)
oep (_AA)	bon (-_-)	hsp47 (--_)
oep (_AA)	bon (-_-)	si:ch211-175f11.3 (--_)
oep (_AA)	bon (-_-)	id3 (--_)
oep (_AA)	bon (-_-)	il17rd (--_)
oep (_AA)	bon (-_-)	irx3a (--_)
oep (_AA)	bon (-_-)	isl1 (--_)
oep (_AA)	bon (-_-)	lfng (--_)
oep (_AA)	bon (-_-)	lft1 (--_)
oep (_AA)	bon (-_-)	lft2 (--_)
oep (_AA)	bon (-_-)	lhx1a (--_)
oep (_AA)	bon (-_-)	lmo4 (--_)
oep (_AA)	bon (-_-)	magi1 (--_)
oep (_AA)	bon (-_-)	mxtx1 (--_)
oep (_AA)	bon (-_-)	myl7 (--_)
oep (_AA)	bon (-_-)	ndr2 (--_)
oep (_AA)	bon (-_-)	nkx2.2a (--_)
oep (_AA)	calr (-_-)	cdx4 (--_)
oep (_AA)	calr (-_-)	chd (--_)
oep (_AA)	calr (-_-)	cmlc1 (--_)
oep (_AA)	calr (-_-)	cst3 (--_)
oep (_AA)	calr (-_-)	ctsl1b (--_)
oep (_AA)	calr (-_-)	cyp26a1 (--_)
oep (_AA)	calr (-_-)	dact2 (--_)
oep (_AA)	calr (-_-)	dbx1a (--_)
oep (_AA)	calr (-_-)	dkk1 (--_)
oep (_AA)	calr (-_-)	dusp6 (--_)
oep (_AA)	calr (-_-)	efnb2a (--_)
oep (_AA)	calr (-_-)	efnb2b (--_)
oep (_AA)	calr (-_-)	fgf17 (--_)
oep (_AA)	calr (-_-)	fgf3 (--_)
oep (_AA)	calr (-_-)	flh (--_)
oep (_AA)	calr (-_-)	foxa2 (--_)
oep (_AA)	calr (-_-)	foxa3 (--_)
oep (_AA)	calr (-_-)	foxd5 (--_)
oep (_AA)	calr (-_-)	fzd8a (--_)
oep (_AA)	calr (-_-)	fzd8b (--_)
oep (_AA)	calr (-_-)	gadd45b (--_)
oep (_AA)	calr (-_-)	gsc (--_)
oep (_AA)	calr (-_-)	her1 (--_)
oep (_AA)	calr (-_-)	her5 (--_)
oep (_AA)	calr (-_-)	hes6 (--_)
oep (_AA)	calr (-_-)	hsp47 (--_)
oep (_AA)	calr (-_-)	si:ch211-175f11.3 (--_)
oep (_AA)	calr (-_-)	id3 (--_)
oep (_AA)	calr (-_-)	il17rd (--_)
oep (_AA)	calr (-_-)	irx3a (--_)
oep (_AA)	calr (-_-)	isl1 (--_)
oep (_AA)	calr (-_-)	lfng (--_)
oep (_AA)	calr (-_-)	lft1 (--_)
oep (_AA)	calr (-_-)	lft2 (--_)
oep (_AA)	calr (-_-)	lhx1a (--_)
oep (_AA)	calr (-_-)	lmo4 (--_)
oep (_AA)	calr (-_-)	magi1 (--_)
oep (_AA)	calr (-_-)	mxtx1 (--_)
oep (_AA)	calr (-_-)	myl7 (--_)
oep (_AA)	calr (-_-)	ndr1 (--_)
oep (_AA)	calr (-_-)	nkx2.2a (--_)
oep (_AA)	calr (-_-)	ntl (--_)
oep (_AA)	cdx4 (-_-)	chd (--_)
oep (_AA)	cdx4 (-_-)	cmlc1 (--_)
oep (_AA)	cdx4 (-_-)	cst3 (--_)
oep (_AA)	cdx4 (-_-)	ctsl1b (--_)
oep (_AA)	cdx4 (-_-)	cyp26a1 (--_)
oep (_AA)	cdx4 (-_-)	dact2 (--_)
oep (_AA)	cdx4 (-_-)	dbx1a (--_)
oep (_AA)	cdx4 (-_-)	dkk1 (--_)
oep (_AA)	cdx4 (-_-)	dusp6 (--_)
oep (_AA)	cdx4 (-_-)	efnb2a (--_)
oep (_AA)	cdx4 (-_-)	efnb2b (--_)
oep (_AA)	cdx4 (-_-)	fgf17 (--_)
oep (_AA)	cdx4 (-_-)	flh (--_)
oep (_AA)	cdx4 (-_-)	foxa3 (--_)
oep (_AA)	cdx4 (-_-)	foxd5 (--_)
oep (_AA)	cdx4 (-_-)	fzd8a (--_)
oep (_AA)	cdx4 (-_-)	fzd8b (--_)
oep (_AA)	cdx4 (-_-)	gadd45b (--_)
oep (_AA)	cdx4 (-_-)	gsc (--_)
oep (_AA)	cdx4 (-_-)	her1 (--_)
oep (_AA)	cdx4 (-_-)	her5 (--_)
oep (_AA)	cdx4 (-_-)	hes6 (--_)
gata6 (_UA)	bmp4 (-_-)	cmlc1 (--_)
gata6 (_UR)	bmp4 (-_-)	eng1a (--_)
gata6 (_UA)	bmp4 (-_-)	hnf4a (--_)
gata6 (_UA)	bmp4 (-_-)	vmhc (--_)
gata6 (_AA)	nkx2.5 (-_-)	cmlc1 (--_)
gata6 (_AR)	nkx2.5 (-_-)	eng1a (--_)
gata6 (_AA)	nkx2.5 (-_-)	hnf4a (--_)
gata6 (_AU)	nkx2.5 (-_-)	lmo2 (--_)
gata6 (_AA)	nkx2.5 (-_-)	vmhc (--_)
six3a (_AU)	bmp4 (-_-)	gro1 (--_)
six3a (_AA)	bmp4 (-_-)	irx3a (--_)
six3a (_AU)	bmp4 (-_-)	otx2 (--_)
six3a (_AA)	bmp4 (-_-)	pax2a (--_)
six3a (_AC)	bmp4 (-_-)	wnt1 (--_)
six3a (_AA)	bmp4 (-_-)	wnt11 (--_)
acvr1 (_CA)	bmp4 (-_-)	foxa3 (--_)
acvr1 (_CR)	bmp4 (-_-)	foxb1.2 (--_)
acvr1 (_CA)	bmp4 (-_-)	hnf1b (--_)
acvr1 (_CR)	bmp4 (-_-)	ins (--_)
acvr1 (_CR)	bmp4 (-_-)	otx2 (--_)
acvr1 (_CU)	bmp4 (-_-)	smurf2 (--_)
acvr1 (_CA)	bmp4 (-_-)	spi1 (--_)
acvr1 (_CU)	bmp4 (-_-)	tgfb1 (--_)
acvr1 (_CR)	bmp4 (-_-)	ved (--_)
ascl1a (_AU)	pax6a (-_-)	bmp2a (--_)
ascl1a (_AA)	pax6a (-_-)	dla (--_)
ascl1a (_AA)	pax6a (-_-)	dlb (--_)
ascl1a (_AA)	pax6a (-_-)	dld (--_)
ascl1a (_AA)	pax6a (-_-)	isl1 (--_)
ascl1a (_AR)	pax6a (-_-)	lhx3 (--_)
ascl1a (_AU)	pax6a (-_-)	mef2ca (--_)
ascl1a (_AA)	pax6a (-_-)	neurod (--_)
ascl1a (_AA)	pax6a (-_-)	onecut1 (--_)
ascl1a (_AA)	pax6a (-_-)	pomca (--_)
ascl1a (_AA)	pax6a (-_-)	pou1f1 (--_)
ascl1a (_RU)	pitx3 (-_-)	bmp2a (--_)
ascl1a (_RA)	pitx3 (-_-)	dla (--_)
ascl1a (_RA)	pitx3 (-_-)	dlb (--_)
ascl1a (_RA)	pitx3 (-_-)	dld (--_)
ascl1a (_RA)	pitx3 (-_-)	isl1 (--_)
ascl1a (_RR)	pitx3 (-_-)	lhx3 (--_)
ascl1a (_RU)	pitx3 (-_-)	mef2ca (--_)
ascl1a (_RA)	pitx3 (-_-)	neurod (--_)
ascl1a (_RA)	pitx3 (-_-)	onecut1 (--_)
ascl1a (_RA)	pitx3 (-_-)	pomca (--_)
ascl1a (_RA)	pitx3 (-_-)	pou1f1 (--_)
ascl1a (_AU)	arx (-_-)	bmp2a (--_)
ascl1a (_AA)	arx (-_-)	dla (--_)
ascl1a (_AA)	arx (-_-)	dlb (--_)
ascl1a (_AA)	arx (-_-)	dld (--_)
ascl1a (_AA)	arx (-_-)	isl1 (--_)
ascl1a (_AR)	arx (-_-)	lhx3 (--_)
ascl1a (_AU)	arx (-_-)	mef2ca (--_)
ascl1a (_AA)	arx (-_-)	neurod (--_)
ascl1a (_AA)	arx (-_-)	onecut1 (--_)
ascl1a (_AA)	arx (-_-)	pomca (--_)
ascl1a (_AA)	arx (-_-)	pou1f1 (--_)
bmp2a (_AU)	gata5 (-_-)	bmpr1a (--_)
bmp2a (_AU)	gata5 (-_-)	col1a1 (--_)
bmp2a (_AU)	gata5 (-_-)	col2a1a (--_)
bmp2a (_AA)	gata5 (-_-)	hhex (--_)
bmp2a (_AA)	gata5 (-_-)	mef2a (--_)
bmp2a (_AR)	gata5 (-_-)	ndr1 (--_)
bmp2a (_AU)	gata5 (-_-)	nog1 (--_)
bmp2a (_AU)	gata5 (-_-)	runx2a (--_)
bmp2a (_AU)	gata5 (-_-)	sox9a (--_)
bmp2a (_AA)	gata5 (-_-)	tbx2b (--_)
bmp2a (_AU)	gata5 (-_-)	twsg1a (--_)
bmp2a (_AA)	gata5 (-_-)	wnt3l (--_)
bmp2a (_AA)	gata5 (-_-)	zic1 (--_)
bmp2a (_AU)	nkx2.5 (-_-)	bmpr1a (--_)
bmp2a (_AU)	nkx2.5 (-_-)	col1a1 (--_)
bmp2a (_AU)	nkx2.5 (-_-)	col2a1a (--_)
bmp2a (_AA)	nkx2.5 (-_-)	hhex (--_)
bmp2a (_AR)	nkx2.5 (-_-)	ndr1 (--_)
bmp2a (_AU)	nkx2.5 (-_-)	nog1 (--_)
bmp2a (_AU)	nkx2.5 (-_-)	runx2a (--_)
bmp2a (_AU)	nkx2.5 (-_-)	sox9a (--_)
bmp2a (_AU)	nkx2.5 (-_-)	twsg1a (--_)
bmp2a (_AA)	nkx2.5 (-_-)	zic1 (--_)
bmp2a (_AU)	gata6 (-_-)	bmpr1a (--_)
bmp2a (_AU)	gata6 (-_-)	col1a1 (--_)
bmp2a (_AU)	gata6 (-_-)	col2a1a (--_)
bmp2a (_AA)	gata6 (-_-)	hhex (--_)
bmp2a (_AA)	gata6 (-_-)	mef2a (--_)
bmp2a (_AR)	gata6 (-_-)	ndr1 (--_)
bmp2a (_AU)	gata6 (-_-)	nog1 (--_)
bmp2a (_AU)	gata6 (-_-)	runx2a (--_)
bmp2a (_AU)	gata6 (-_-)	sox9a (--_)
bmp2a (_AA)	gata6 (-_-)	tbx2b (--_)
bmp2a (_AU)	gata6 (-_-)	twsg1a (--_)
bmp2a (_AA)	gata6 (-_-)	wnt3l (--_)
bmp2a (_AA)	gata6 (-_-)	zic1 (--_)
bmp2a (_UU)	bmp7a (-_-)	bmpr1a (--_)
bmp2a (_UU)	bmp7a (-_-)	col1a1 (--_)
bmp2a (_UU)	bmp7a (-_-)	col2a1a (--_)
bmp2a (_UA)	bmp7a (-_-)	gata4 (--_)
bmp2a (_UA)	bmp7a (-_-)	hhex (--_)
bmp2a (_UA)	bmp7a (-_-)	mef2a (--_)
bmp2a (_UU)	bmp7a (-_-)	runx2a (--_)
bmp2a (_UU)	bmp7a (-_-)	sox9a (--_)
bmp2a (_UA)	bmp7a (-_-)	tbx2b (--_)
bmp2a (_UU)	bmp7a (-_-)	twsg1a (--_)
bmp2a (_UA)	bmp7a (-_-)	wnt3l (--_)
bmp2a (_UA)	bmp7a (-_-)	zic1 (--_)
bmp2a (_RU)	acvr1b (-_-)	bmpr1a (--_)
bmp2a (_RU)	acvr1b (-_-)	col1a1 (--_)
bmp2a (_RU)	acvr1b (-_-)	col2a1a (--_)
bmp2a (_RA)	acvr1b (-_-)	gata4 (--_)
bmp2a (_RA)	acvr1b (-_-)	hhex (--_)
bmp2a (_RA)	acvr1b (-_-)	mef2a (--_)
bmp2a (_RR)	acvr1b (-_-)	ndr1 (--_)
bmp2a (_RU)	acvr1b (-_-)	nog1 (--_)
bmp2a (_RU)	acvr1b (-_-)	runx2a (--_)
bmp2a (_RU)	acvr1b (-_-)	sox9a (--_)
bmp2a (_RA)	acvr1b (-_-)	tbx2b (--_)
bmp2a (_RU)	acvr1b (-_-)	twsg1a (--_)
bmp2a (_RA)	acvr1b (-_-)	wnt3l (--_)
bmp2a (_RA)	acvr1b (-_-)	zic1 (--_)
bmp2a (_AU)	admp (-_-)	bmpr1a (--_)
bmp2a (_AU)	admp (-_-)	col1a1 (--_)
bmp2a (_AU)	admp (-_-)	col2a1a (--_)
bmp2a (_AA)	admp (-_-)	gata4 (--_)
bmp2a (_AA)	admp (-_-)	hhex (--_)
bmp2a (_AA)	admp (-_-)	mef2a (--_)
bmp2a (_AR)	admp (-_-)	ndr1 (--_)
bmp2a (_AU)	admp (-_-)	runx2a (--_)
bmp2a (_AU)	admp (-_-)	sox9a (--_)
bmp2a (_AA)	admp (-_-)	tbx2b (--_)
bmp2a (_AU)	admp (-_-)	twsg1a (--_)
bmp2a (_AA)	admp (-_-)	wnt3l (--_)
bmp2a (_AA)	admp (-_-)	zic1 (--_)
bmp2b (_AA)	bmp4 (-_-)	eve1 (--_)
bmp2b (_AR)	bmp4 (-_-)	tbx24 (--_)
bmp2b (_AA)	bmp4 (-_-)	tbx2b (--_)
bmp2b (_AA)	bmp4 (-_-)	vent (--_)
bmp2b (_AR)	bmp4 (-_-)	vox (--_)
bmp2b (_AA)	gata5 (-_-)	eve1 (--_)
bmp2b (_AR)	gata5 (-_-)	ndr1 (--_)
bmp2b (_AA)	gata5 (-_-)	prdm1a (--_)
bmp2b (_AR)	gata5 (-_-)	tbx24 (--_)
bmp2b (_AA)	gata5 (-_-)	tbx2b (--_)
bmp2b (_AA)	gata5 (-_-)	vent (--_)
bmp2b (_AR)	gata5 (-_-)	vox (--_)
bmp2b (_AA)	nkx2.5 (-_-)	eve1 (--_)
bmp2b (_AR)	nkx2.5 (-_-)	ndr1 (--_)
bmp2b (_AA)	nkx2.5 (-_-)	prdm1a (--_)
bmp2b (_AR)	nkx2.5 (-_-)	tbx24 (--_)
bmp2b (_AA)	nkx2.5 (-_-)	vent (--_)
bmp2b (_AR)	nkx2.5 (-_-)	vox (--_)
bmp2b (_RA)	acvr1b (-_-)	eve1 (--_)
bmp2b (_RA)	acvr1b (-_-)	gata4 (--_)
bmp2b (_RR)	acvr1b (-_-)	ndr1 (--_)
bmp2b (_RA)	acvr1b (-_-)	prdm1a (--_)
bmp2b (_RR)	acvr1b (-_-)	tbx24 (--_)
bmp2b (_RA)	acvr1b (-_-)	tbx2b (--_)
bmp2b (_RA)	acvr1b (-_-)	vent (--_)
bmp2b (_RR)	acvr1b (-_-)	vox (--_)
bmpr1b (_RA)	bmp4 (-_-)	col1a1 (--_)
bmpr2a (_AA)	bmp4 (-_-)	pitx2 (--_)
bmpr2b (_AA)	bmp4 (-_-)	pitx2 (--_)
bon (_AA)	bmp4 (-_-)	dkk1 (--_)
bon (_AA)	bmp4 (-_-)	foxa1 (--_)
bon (_AR)	bmp4 (-_-)	gata3 (--_)
bon (_AA)	bmp4 (-_-)	gsc (--_)
bon (_AA)	bmp4 (-_-)	ntl (--_)
bon (_AA)	bmp4 (-_-)	otx2 (--_)
bon (_AA)	bmp4 (-_-)	sox17 (--_)
bon (_AA)	bmp4 (-_-)	sox32 (--_)
bon (_RA)	six3a (-_-)	foxa1 (--_)
bon (_RR)	six3a (-_-)	gata3 (--_)
bon (_RA)	six3a (-_-)	gsc (--_)
bon (_RA)	six3a (-_-)	ntl (--_)
bon (_RA)	six3a (-_-)	shha (--_)
bon (_RA)	six3a (-_-)	sox17 (--_)
bon (_RA)	six3a (-_-)	sox32 (--_)
cdx1a (_UA)	pax6a (-_-)	cdx4 (--_)
cdx1a (_UA)	pax6a (-_-)	hoxa9b (--_)
cdx1a (_UA)	pax6a (-_-)	hoxb4a (--_)
chd (_AR)	nkx2.5 (-_-)	egr2b (--_)
chd (_AR)	nkx2.5 (-_-)	eve1 (--_)
chd (_AR)	nkx2.5 (-_-)	msxe (--_)
chd (_AA)	nkx2.5 (-_-)	otx2 (--_)
chd (_AR)	nkx2.5 (-_-)	smad1 (--_)
chd (_AA)	nkx2.5 (-_-)	zfhx1 (--_)
chd (_AR)	admp (-_-)	egr2b (--_)
chd (_AR)	admp (-_-)	eve1 (--_)
chd (_AR)	admp (-_-)	msxe (--_)
chd (_AA)	admp (-_-)	otx2 (--_)
chd (_AR)	admp (-_-)	smad1 (--_)
chd (_AA)	admp (-_-)	zfhx1 (--_)
crx (_UA)	bat1 (-_-)	gnat1 (--_)
crx (_UA)	bat1 (-_-)	gnat2 (--_)
crx (_UA)	bat1 (-_-)	gngt1 (--_)
crx (_UA)	bat1 (-_-)	opn1mw1 (--_)
crx (_UA)	bat1 (-_-)	opn1sw2 (--_)
crx (_UA)	bat1 (-_-)	rho (--_)
crx (_UU)	bat1 (-_-)	sag (--_)
crx (_UA)	bat1 (-_-)	vsx1 (--_)
crx (_UA)	bat1 (-_-)	opn1sw1 (--_)
ctbp1 (_UU)	pax6a (-_-)	ctbp2 (--_)
ctbp1 (_UU)	pax6a (-_-)	gata4 (--_)
ctbp1 (_UU)	pax6a (-_-)	hand2 (--_)
ctbp1 (_UA)	pax6a (-_-)	ldha (--_)
ctbp1 (_UA)	pax6a (-_-)	lef1 (--_)
ctbp1 (_UU)	pax6a (-_-)	mef2a (--_)
ctbp1 (_UU)	pax6a (-_-)	mef2ca (--_)
ctbp1 (_UU)	pax6a (-_-)	sip1 (--_)
ctbp1 (_UU)	pax6a (-_-)	smad3a (--_)
ctbp1 (_UU)	pax6a (-_-)	tcf7l2 (--_)
ctbp1 (_RU)	axin2 (-_-)	ctbp2 (--_)
ctbp1 (_RU)	axin2 (-_-)	gata4 (--_)
ctbp1 (_RU)	axin2 (-_-)	hand2 (--_)
ctbp1 (_RA)	axin2 (-_-)	ldha (--_)
ctbp1 (_RU)	axin2 (-_-)	mef2a (--_)
ctbp1 (_RU)	axin2 (-_-)	mef2ca (--_)
ctbp1 (_RA)	axin2 (-_-)	mitfa (--_)
ctbp1 (_RU)	axin2 (-_-)	sip1 (--_)
ctbp1 (_RU)	axin2 (-_-)	smad3a (--_)
ctbp1 (_UU)	creb1 (-_-)	ctbp2 (--_)
ctbp1 (_UU)	creb1 (-_-)	gata4 (--_)
ctbp1 (_UU)	creb1 (-_-)	hand2 (--_)
ctbp1 (_UA)	creb1 (-_-)	lef1 (--_)
ctbp1 (_UU)	creb1 (-_-)	mef2a (--_)
ctbp1 (_UU)	creb1 (-_-)	mef2ca (--_)
ctbp1 (_UA)	creb1 (-_-)	mitfa (--_)
ctbp1 (_UU)	creb1 (-_-)	sip1 (--_)
ctbp1 (_UU)	creb1 (-_-)	smad3a (--_)
ctbp1 (_UU)	creb1 (-_-)	tcf7l2 (--_)
ctnnb1 (_CA)	bmp4 (-_-)	cyp26a1 (--_)
ctnnb1 (_CA)	bmp4 (-_-)	dct (--_)
ctnnb1 (_CA)	bmp4 (-_-)	dharma (--_)
ctnnb1 (_CU)	bmp4 (-_-)	egfr (--_)
ctnnb1 (_CU)	bmp4 (-_-)	erbb2 (--_)
ctnnb1 (_CR)	bmp4 (-_-)	eve1 (--_)
ctnnb1 (_CA)	bmp4 (-_-)	fgf20a (--_)
ctnnb1 (_CU)	bmp4 (-_-)	fhl (--_)
ctnnb1 (_CA)	bmp4 (-_-)	fn1 (--_)
ctnnb1 (_CU)	bmp4 (-_-)	gna11 (--_)
ctnnb1 (_CU)	bmp4 (-_-)	grip1 (--_)
ctnnb1 (_CA)	bmp4 (-_-)	gsc (--_)
ctnnb1 (_CU)	bmp4 (-_-)	hnf1a (--_)
ctnnb1 (_CU)	bmp4 (-_-)	invs (--_)
ctnnb1 (_CU)	bmp4 (-_-)	iqgap1 (--_)
ctnnb1 (_CA)	bmp4 (-_-)	isl1 (--_)
ctnnb1 (_CA)	bmp4 (-_-)	jun (--_)
ctnnb1 (_CA)	bmp4 (-_-)	myca (--_)
ctnnb1 (_CU)	bmp4 (-_-)	nlk2 (--_)
ctnnb1 (_CA)	bmp4 (-_-)	ntl (--_)
ctnnb1 (_CA)	bmp4 (-_-)	otx1 (--_)
ctnnb1 (_CA)	bmp4 (-_-)	pea3 (--_)
ctnnb1 (_CU)	bmp4 (-_-)	pitx2 (--_)
ctnnb1 (_CA)	bmp4 (-_-)	prnp (--_)
ctnnb1 (_CA)	bmp4 (-_-)	ptgs2a (--_)
ctnnb1 (_CU)	bmp4 (-_-)	rhoua (--_)
ctnnb1 (_CU)	bmp4 (-_-)	ruvbl1 (--_)
ctnnb1 (_CU)	bmp4 (-_-)	smarca4 (--_)
ctnnb1 (_CA)	bmp4 (-_-)	sox3 (--_)
ctnnb1 (_CU)	bmp4 (-_-)	sox9a (--_)
ctnnb1 (_CA)	bmp4 (-_-)	sp5 (--_)
ctnnb1 (_CU)	bmp4 (-_-)	tbp (--_)
ctnnb1 (_CA)	bmp4 (-_-)	tcf7l2 (--_)
ctnnb1 (_CA)	bmp4 (-_-)	tob1a (--_)
ctnnb1 (_CA)	bmp4 (-_-)	tp53 (--_)
ctnnb1 (_CR)	bmp4 (-_-)	vent (--_)
ctnnb1 (_CA)	bmp4 (-_-)	vim (--_)
ctnnb1 (_AA)	msxd (-_-)	cyp26a1 (--_)
ctnnb1 (_AA)	msxd (-_-)	dct (--_)
ctnnb1 (_AA)	msxd (-_-)	dharma (--_)
ctnnb1 (_AU)	msxd (-_-)	egfr (--_)
ctnnb1 (_AU)	msxd (-_-)	erbb2 (--_)
ctnnb1 (_AR)	msxd (-_-)	eve1 (--_)
ctnnb1 (_AA)	msxd (-_-)	fgf20a (--_)
ctnnb1 (_AA)	msxd (-_-)	fgf3 (--_)
ctnnb1 (_AA)	msxd (-_-)	fgf8a (--_)
ctnnb1 (_AU)	msxd (-_-)	fhl (--_)
ctnnb1 (_AA)	msxd (-_-)	fn1 (--_)
ctnnb1 (_AR)	msxd (-_-)	gata2a (--_)
ctnnb1 (_AU)	msxd (-_-)	gna11 (--_)
ctnnb1 (_AU)	msxd (-_-)	grip1 (--_)
ctnnb1 (_AA)	msxd (-_-)	gsc (--_)
ctnnb1 (_AA)	msxd (-_-)	hhex (--_)
ctnnb1 (_AU)	msxd (-_-)	hnf1a (--_)
ctnnb1 (_AU)	msxd (-_-)	invs (--_)
ctnnb1 (_AU)	msxd (-_-)	iqgap1 (--_)
ctnnb1 (_AA)	msxd (-_-)	isl1 (--_)
ctnnb1 (_AA)	msxd (-_-)	jun (--_)
ctnnb1 (_AA)	msxd (-_-)	myca (--_)
ctnnb1 (_AA)	msxd (-_-)	myf5 (--_)
ctnnb1 (_AA)	msxd (-_-)	ndr1 (--_)
ctnnb1 (_AA)	msxd (-_-)	ndr2 (--_)
ctnnb1 (_AU)	msxd (-_-)	nlk2 (--_)
ctnnb1 (_AA)	msxd (-_-)	ntl (--_)
ctnnb1 (_AA)	msxd (-_-)	otx1 (--_)
ctnnb1 (_AA)	msxd (-_-)	pea3 (--_)
ctnnb1 (_AA)	msxd (-_-)	prnp (--_)
ctnnb1 (_AA)	msxd (-_-)	ptgs2a (--_)
ctnnb1 (_AU)	msxd (-_-)	rhoua (--_)
ctnnb1 (_AU)	msxd (-_-)	ruvbl1 (--_)
ctnnb1 (_AU)	msxd (-_-)	smarca4 (--_)
ctnnb1 (_AA)	msxd (-_-)	sox3 (--_)
ctnnb1 (_AA)	msxd (-_-)	sp5 (--_)
ctnnb1 (_AU)	msxd (-_-)	tbp (--_)
ctnnb1 (_AA)	msxd (-_-)	tcf7l2 (--_)
ctnnb1 (_AA)	msxd (-_-)	tob1a (--_)
ctnnb1 (_AA)	msxd (-_-)	tp53 (--_)
ctnnb1 (_AR)	msxd (-_-)	vent (--_)
ctnnb1 (_AA)	msxd (-_-)	vim (--_)
ctnnb1 (_AA)	ccnd1 (-_-)	cyp26a1 (--_)
ctnnb1 (_AA)	ccnd1 (-_-)	dct (--_)
ctnnb1 (_AA)	ccnd1 (-_-)	dharma (--_)
ctnnb1 (_AU)	ccnd1 (-_-)	erbb2 (--_)
ctnnb1 (_AR)	ccnd1 (-_-)	eve1 (--_)
ctnnb1 (_AA)	ccnd1 (-_-)	fgf20a (--_)
ctnnb1 (_AA)	ccnd1 (-_-)	fgf3 (--_)
ctnnb1 (_AA)	ccnd1 (-_-)	fgf8a (--_)
ctnnb1 (_AU)	ccnd1 (-_-)	fhl (--_)
ctnnb1 (_AA)	ccnd1 (-_-)	fn1 (--_)
ctnnb1 (_AR)	ccnd1 (-_-)	gata2a (--_)
ctnnb1 (_AU)	ccnd1 (-_-)	gna11 (--_)
ctnnb1 (_AU)	ccnd1 (-_-)	grip1 (--_)
ctnnb1 (_AA)	ccnd1 (-_-)	gsc (--_)
ctnnb1 (_AA)	ccnd1 (-_-)	hhex (--_)
ctnnb1 (_AU)	ccnd1 (-_-)	hnf1a (--_)
ctnnb1 (_AU)	ccnd1 (-_-)	invs (--_)
ctnnb1 (_AU)	ccnd1 (-_-)	iqgap1 (--_)
ctnnb1 (_AA)	ccnd1 (-_-)	isl1 (--_)
ctnnb1 (_AA)	ccnd1 (-_-)	myca (--_)
ctnnb1 (_AA)	ccnd1 (-_-)	myf5 (--_)
ctnnb1 (_AA)	ccnd1 (-_-)	ndr1 (--_)
ctnnb1 (_AA)	ccnd1 (-_-)	ndr2 (--_)
ctnnb1 (_AU)	ccnd1 (-_-)	nlk2 (--_)
ctnnb1 (_AA)	ccnd1 (-_-)	ntl (--_)
ctnnb1 (_AA)	ccnd1 (-_-)	otx1 (--_)
ctnnb1 (_AU)	ccnd1 (-_-)	pitx2 (--_)
ctnnb1 (_AA)	ccnd1 (-_-)	prnp (--_)
ctnnb1 (_AA)	ccnd1 (-_-)	ptgs2a (--_)
ctnnb1 (_AU)	ccnd1 (-_-)	rhoua (--_)
ctnnb1 (_AU)	ccnd1 (-_-)	ruvbl1 (--_)
ctnnb1 (_AU)	ccnd1 (-_-)	smarca4 (--_)
ctnnb1 (_AA)	ccnd1 (-_-)	sox3 (--_)
ctnnb1 (_AU)	ccnd1 (-_-)	sox9a (--_)
ctnnb1 (_AA)	ccnd1 (-_-)	sp5 (--_)
ctnnb1 (_AU)	ccnd1 (-_-)	tbp (--_)
ctnnb1 (_AA)	ccnd1 (-_-)	tcf7l2 (--_)
ctnnb1 (_AA)	ccnd1 (-_-)	tob1a (--_)
ctnnb1 (_AA)	ccnd1 (-_-)	tp53 (--_)
ctnnb1 (_AR)	ccnd1 (-_-)	vent (--_)
ctnnb1 (_AA)	ccnd1 (-_-)	vim (--_)
ctnnb1 (_AA)	cdx4 (-_-)	cyp26a1 (--_)
ctnnb1 (_AA)	cdx4 (-_-)	dct (--_)
ctnnb1 (_AA)	cdx4 (-_-)	dharma (--_)
ctnnb1 (_AU)	cdx4 (-_-)	egfr (--_)
ctnnb1 (_AU)	cdx4 (-_-)	erbb2 (--_)
ctnnb1 (_AR)	cdx4 (-_-)	eve1 (--_)
ctnnb1 (_AA)	cdx4 (-_-)	fgf20a (--_)
ctnnb1 (_AU)	cdx4 (-_-)	fhl (--_)
ctnnb1 (_AA)	cdx4 (-_-)	fn1 (--_)
ctnnb1 (_AU)	cdx4 (-_-)	gna11 (--_)
ctnnb1 (_AU)	cdx4 (-_-)	grip1 (--_)
ctnnb1 (_AA)	cdx4 (-_-)	gsc (--_)
ctnnb1 (_AA)	cdx4 (-_-)	hhex (--_)
ctnnb1 (_AU)	cdx4 (-_-)	hnf1a (--_)
ctnnb1 (_AU)	cdx4 (-_-)	invs (--_)
ctnnb1 (_AU)	cdx4 (-_-)	iqgap1 (--_)
ctnnb1 (_AA)	cdx4 (-_-)	isl1 (--_)
ctnnb1 (_AA)	cdx4 (-_-)	jun (--_)
ctnnb1 (_AA)	cdx4 (-_-)	myca (--_)
ctnnb1 (_AA)	cdx4 (-_-)	myf5 (--_)
ctnnb1 (_AA)	cdx4 (-_-)	ndr1 (--_)
ctnnb1 (_AA)	cdx4 (-_-)	ndr2 (--_)
ctnnb1 (_AU)	cdx4 (-_-)	nlk2 (--_)
ctnnb1 (_AA)	cdx4 (-_-)	ntl (--_)
ctnnb1 (_AA)	cdx4 (-_-)	otx1 (--_)
ctnnb1 (_AA)	cdx4 (-_-)	pea3 (--_)
ctnnb1 (_AU)	cdx4 (-_-)	pitx2 (--_)
ctnnb1 (_AA)	cdx4 (-_-)	prnp (--_)
ctnnb1 (_AA)	cdx4 (-_-)	ptgs2a (--_)
ctnnb1 (_AU)	cdx4 (-_-)	rhoua (--_)
ctnnb1 (_AU)	cdx4 (-_-)	ruvbl1 (--_)
ctnnb1 (_AU)	cdx4 (-_-)	smarca4 (--_)
ctnnb1 (_AA)	cdx4 (-_-)	sox3 (--_)
ctnnb1 (_AU)	cdx4 (-_-)	sox9a (--_)
ctnnb1 (_AA)	cdx4 (-_-)	sp5 (--_)
ctnnb1 (_AU)	cdx4 (-_-)	tbp (--_)
ctnnb1 (_AA)	cdx4 (-_-)	tcf7l2 (--_)
ctnnb1 (_AA)	cdx4 (-_-)	tob1a (--_)
ctnnb1 (_AA)	cdx4 (-_-)	tp53 (--_)
ctnnb1 (_AR)	cdx4 (-_-)	vent (--_)
ctnnb1 (_AA)	cdx4 (-_-)	vim (--_)
ctnnb1 (_CA)	chd (-_-)	cyp26a1 (--_)
ctnnb1 (_CA)	chd (-_-)	dct (--_)
ctnnb1 (_CU)	chd (-_-)	egfr (--_)
ctnnb1 (_CU)	chd (-_-)	erbb2 (--_)
ctnnb1 (_CA)	chd (-_-)	fgf20a (--_)
ctnnb1 (_CA)	chd (-_-)	fgf8a (--_)
ctnnb1 (_CU)	chd (-_-)	fhl (--_)
ctnnb1 (_CA)	chd (-_-)	fn1 (--_)
ctnnb1 (_CU)	chd (-_-)	gna11 (--_)
ctnnb1 (_CU)	chd (-_-)	grip1 (--_)
ctnnb1 (_CA)	chd (-_-)	gsc (--_)
ctnnb1 (_CU)	chd (-_-)	hnf1a (--_)
ctnnb1 (_CU)	chd (-_-)	invs (--_)
ctnnb1 (_CU)	chd (-_-)	iqgap1 (--_)
ctnnb1 (_CA)	chd (-_-)	isl1 (--_)
ctnnb1 (_CA)	chd (-_-)	jun (--_)
ctnnb1 (_CA)	chd (-_-)	myca (--_)
ctnnb1 (_CA)	chd (-_-)	myf5 (--_)
ctnnb1 (_CU)	chd (-_-)	nlk2 (--_)
ctnnb1 (_CA)	chd (-_-)	ntl (--_)
ctnnb1 (_CA)	chd (-_-)	otx1 (--_)
ctnnb1 (_CA)	chd (-_-)	pea3 (--_)
ctnnb1 (_CU)	chd (-_-)	pitx2 (--_)
ctnnb1 (_CA)	chd (-_-)	prnp (--_)
ctnnb1 (_CA)	chd (-_-)	ptgs2a (--_)
ctnnb1 (_CU)	chd (-_-)	rhoua (--_)
ctnnb1 (_CU)	chd (-_-)	ruvbl1 (--_)
ctnnb1 (_CU)	chd (-_-)	smarca4 (--_)
ctnnb1 (_CA)	chd (-_-)	sox3 (--_)
ctnnb1 (_CU)	chd (-_-)	sox9a (--_)
ctnnb1 (_CA)	chd (-_-)	sp5 (--_)
ctnnb1 (_CU)	chd (-_-)	tbp (--_)
ctnnb1 (_CA)	chd (-_-)	tcf7l2 (--_)
ctnnb1 (_CA)	chd (-_-)	tp53 (--_)
ctnnb1 (_CA)	chd (-_-)	vim (--_)
ctnnb1 (_AA)	cldn2 (-_-)	cyp26a1 (--_)
ctnnb1 (_AA)	cldn2 (-_-)	dct (--_)
ctnnb1 (_AA)	cldn2 (-_-)	dharma (--_)
ctnnb1 (_AU)	cldn2 (-_-)	egfr (--_)
ctnnb1 (_AU)	cldn2 (-_-)	erbb2 (--_)
ctnnb1 (_AR)	cldn2 (-_-)	eve1 (--_)
ctnnb1 (_AA)	cldn2 (-_-)	fgf20a (--_)
ctnnb1 (_AA)	cldn2 (-_-)	fgf3 (--_)
ctnnb1 (_AA)	cldn2 (-_-)	fgf8a (--_)
ctnnb1 (_AU)	cldn2 (-_-)	fhl (--_)
ctnnb1 (_AA)	cldn2 (-_-)	fn1 (--_)
ctnnb1 (_AR)	cldn2 (-_-)	gata2a (--_)
ctnnb1 (_AU)	cldn2 (-_-)	gna11 (--_)
ctnnb1 (_AU)	cldn2 (-_-)	grip1 (--_)
ctnnb1 (_AA)	cldn2 (-_-)	gsc (--_)
ctnnb1 (_AA)	cldn2 (-_-)	hhex (--_)
ctnnb1 (_AU)	cldn2 (-_-)	hnf1a (--_)
ctnnb1 (_AU)	cldn2 (-_-)	invs (--_)
ctnnb1 (_AU)	cldn2 (-_-)	iqgap1 (--_)
ctnnb1 (_AA)	cldn2 (-_-)	isl1 (--_)
ctnnb1 (_AA)	cldn2 (-_-)	jun (--_)
ctnnb1 (_AA)	cldn2 (-_-)	myca (--_)
ctnnb1 (_AA)	cldn2 (-_-)	myf5 (--_)
ctnnb1 (_AA)	cldn2 (-_-)	ndr1 (--_)
ctnnb1 (_AA)	cldn2 (-_-)	ndr2 (--_)
ctnnb1 (_AU)	cldn2 (-_-)	nlk2 (--_)
ctnnb1 (_AA)	cldn2 (-_-)	ntl (--_)
ctnnb1 (_AA)	cldn2 (-_-)	otx1 (--_)
ctnnb1 (_AA)	cldn2 (-_-)	pea3 (--_)
ctnnb1 (_AU)	cldn2 (-_-)	pitx2 (--_)
ctnnb1 (_AA)	cldn2 (-_-)	prnp (--_)
ctnnb1 (_AA)	cldn2 (-_-)	ptgs2a (--_)
ctnnb1 (_AU)	cldn2 (-_-)	rhoua (--_)
ctnnb1 (_AU)	cldn2 (-_-)	ruvbl1 (--_)
ctnnb1 (_AU)	cldn2 (-_-)	smarca4 (--_)
ctnnb1 (_AA)	cldn2 (-_-)	sox3 (--_)
ctnnb1 (_AU)	cldn2 (-_-)	sox9a (--_)
ctnnb1 (_AA)	cldn2 (-_-)	sp5 (--_)
ctnnb1 (_AU)	cldn2 (-_-)	tbp (--_)
ctnnb1 (_AA)	cldn2 (-_-)	tob1a (--_)
ctnnb1 (_AA)	cldn2 (-_-)	tp53 (--_)
ctnnb1 (_AR)	cldn2 (-_-)	vent (--_)
ctnnb1 (_AA)	cldn2 (-_-)	vim (--_)
ctnnd2 (_AA)	cdc42 (-_-)	rac1 (--_)
dab2 (_AU)	ctnnb1 (-_-)	dvl3 (--_)
dact1 (_RR)	ctnnb1 (-_-)	mapk8 (--_)
dharma (_RA)	bmp2b (-_-)	emx1 (--_)
dharma (_RA)	bmp2b (-_-)	flh (--_)
dharma (_RA)	bmp2b (-_-)	foxa2 (--_)
dharma (_RA)	bmp2b (-_-)	gsc (--_)
dharma (_RA)	bmp2b (-_-)	ntl (--_)
dharma (_RA)	bmp2b (-_-)	pax2a (--_)
dharma (_RA)	bmp2b (-_-)	shha (--_)
dharma (_RA)	bmp2b (-_-)	tbx16 (--_)
dharma (_AA)	chd (-_-)	emx1 (--_)
dharma (_AA)	chd (-_-)	flh (--_)
dharma (_AA)	chd (-_-)	foxa2 (--_)
dharma (_AA)	chd (-_-)	gsc (--_)
dharma (_AA)	chd (-_-)	ntl (--_)
dharma (_AA)	chd (-_-)	pax2a (--_)
dharma (_AA)	chd (-_-)	shha (--_)
dharma (_AA)	chd (-_-)	tbx16 (--_)
dharma (_AR)	chd (-_-)	vox (--_)
dharma (_AA)	col2a1a (-_-)	emx1 (--_)
dharma (_AR)	col2a1a (-_-)	eve1 (--_)
dharma (_AA)	col2a1a (-_-)	flh (--_)
dharma (_AA)	col2a1a (-_-)	gsc (--_)
dharma (_AA)	col2a1a (-_-)	ntl (--_)
dharma (_AA)	col2a1a (-_-)	pax2a (--_)
dharma (_AA)	col2a1a (-_-)	shha (--_)
dharma (_AA)	col2a1a (-_-)	tbx16 (--_)
dharma (_AR)	col2a1a (-_-)	vent (--_)
dharma (_AR)	col2a1a (-_-)	vox (--_)
dkk1 (_AA)	chd (-_-)	dlx2a (--_)
dkk1 (_AA)	chd (-_-)	emx1 (--_)
dkk1 (_AU)	chd (-_-)	lrp11 (--_)
dkk1 (_AU)	chd (-_-)	lrp5 (--_)
dkk1 (_AA)	chd (-_-)	nog1 (--_)
dkk1 (_AA)	chd (-_-)	pax8 (--_)
dkk1 (_RA)	ctnnb1 (-_-)	dlx2a (--_)
dkk1 (_RA)	ctnnb1 (-_-)	emx1 (--_)
dkk1 (_RA)	ctnnb1 (-_-)	pax8 (--_)
dlx3b (_RA)	bmp4 (-_-)	pax2a (--_)
dlx3b (_RC)	bmp4 (-_-)	pax8 (--_)
dlx3b (_RC)	bmp4 (-_-)	sox9a (--_)
dlx3b (_RA)	ctnnb1 (-_-)	pax2a (--_)
dlx3b (_RC)	ctnnb1 (-_-)	pax8 (--_)
dlx3b (_UA)	dlx2b (-_-)	pax2a (--_)
dlx3b (_UC)	dlx2b (-_-)	pax8 (--_)
dlx3b (_UC)	dlx2b (-_-)	sox9a (--_)
dlx5a (_AR)	bmp4 (-_-)	pax8 (--_)
dlx5a (_AR)	tfap2a (-_-)	pax8 (--_)
dlx5a (_CR)	pitx3 (-_-)	pax8 (--_)
dusp6 (_AR)	bmp4 (-_-)	il17rd (--_)
dusp6 (_AA)	bmp4 (-_-)	sox17 (--_)
dusp6 (_AA)	bmp2b (-_-)	gata1 (--_)
dusp6 (_AR)	bmp2b (-_-)	il17rd (--_)
dusp6 (_AA)	bmp2b (-_-)	sox17 (--_)
dusp6 (_AR)	bmp2b (-_-)	spry4 (--_)
dusp6 (_RA)	chd (-_-)	gata1 (--_)
dusp6 (_RR)	chd (-_-)	il17rd (--_)
dusp6 (_RA)	chd (-_-)	sox17 (--_)
dusp6 (_RR)	chd (-_-)	spry4 (--_)
dusp6 (_RA)	ctnnb1 (-_-)	gata1 (--_)
dusp6 (_RR)	ctnnb1 (-_-)	il17rd (--_)
dusp6 (_RR)	ctnnb1 (-_-)	spry4 (--_)
dvl2 (_AA)	axin2 (-_-)	mapk8 (--_)
dvl2 (_AA)	axin2 (-_-)	rhoaa (--_)
dvl2 (_AA)	ctnnb1 (-_-)	mapk8 (--_)
dvl2 (_AA)	ctnnb1 (-_-)	rhoaa (--_)
edn1 (_AA)	dlx2a (-_-)	nkx3.2 (--_)
edn1 (_AU)	dlx2a (-_-)	plcb3 (--_)
edn1 (_AA)	dlx2b (-_-)	nkx3.2 (--_)
edn1 (_AU)	dlx2b (-_-)	plcb3 (--_)
edn1 (_AA)	dlx6a (-_-)	nkx3.2 (--_)
edn1 (_AU)	dlx6a (-_-)	plcb3 (--_)
egf (_AA)	btg2 (-_-)	mapk1 (--_)
egf (_AA)	btg2 (-_-)	mapk3 (--_)
egf (_AA)	ccnd1 (-_-)	mapk1 (--_)
egf (_AA)	ccnd1 (-_-)	mapk3 (--_)
egf (_AA)	cdc42 (-_-)	mapk1 (--_)
egf (_AA)	cdc42 (-_-)	mapk3 (--_)
egfr (_AU)	ccnd1 (-_-)	erbb2 (--_)
egfr (_AA)	ccnd1 (-_-)	mapk1 (--_)
egfr (_AA)	ccnd1 (-_-)	mapk3 (--_)
eomesa (_AA)	bon (-_-)	foxa2 (--_)
eomesa (_AU)	bon (-_-)	mxtx1 (--_)
eomesa (_AU)	bon (-_-)	mxtx2 (--_)
eomesa (_AA)	chd (-_-)	foxa2 (--_)
eomesa (_AA)	chd (-_-)	gsc (--_)
eomesa (_AU)	chd (-_-)	mxtx1 (--_)
eomesa (_AU)	chd (-_-)	mxtx2 (--_)
eomesa (_AA)	chd (-_-)	sox17 (--_)
erbb3a (_AC)	elavl3 (-_-)	neurod4 (--_)
erm (_RA)	bmp2b (-_-)	spry4 (--_)
ets1a (_AC)	cdh5 (-_-)	inhbaa (--_)
ets1a (_AA)	cdh5 (-_-)	lmo2 (--_)
ets1a (_AA)	cdh5 (-_-)	vegfaa (--_)
fbxw11a (_UA)	cul1a (-_-)	tcf7l2 (--_)
fezf2 (_AC)	dlx2a (-_-)	neurog1 (--_)
fezf2 (_AA)	dlx2a (-_-)	wnt1 (--_)
fgf17 (_RU)	bmp4 (-_-)	fgfr3 (--_)
fgf17 (_RU)	bmp4 (-_-)	fgfr4 (--_)
fgf17 (_RA)	bmp4 (-_-)	hoxb1b (--_)
fgf17 (_RA)	bmp4 (-_-)	ntl (--_)
fgf17 (_RR)	bmp4 (-_-)	otx1 (--_)
fgf17 (_RR)	bmp4 (-_-)	sox17 (--_)
fgf17 (_RA)	bmp4 (-_-)	sp5l (--_)
fgf17 (_UU)	fgfr1 (-_-)	fgfr3 (--_)
fgf17 (_UU)	fgfr1 (-_-)	fgfr4 (--_)
fgf17 (_UR)	fgfr1 (-_-)	gata2a (--_)
fgf17 (_UA)	fgfr1 (-_-)	hoxb1b (--_)
fgf17 (_UA)	fgfr1 (-_-)	myod1 (--_)
fgf17 (_UR)	fgfr1 (-_-)	otx1 (--_)
fgf17 (_UR)	fgfr1 (-_-)	sox17 (--_)
fgf17 (_UA)	fgfr1 (-_-)	sp5l (--_)
fgf17 (_RU)	acvr1b (-_-)	fgfr2 (--_)
fgf17 (_RU)	acvr1b (-_-)	fgfr3 (--_)
fgf17 (_RU)	acvr1b (-_-)	fgfr4 (--_)
fgf17 (_RR)	acvr1b (-_-)	gata2a (--_)
fgf17 (_RA)	acvr1b (-_-)	hoxb1b (--_)
fgf17 (_RA)	acvr1b (-_-)	myod1 (--_)
fgf17 (_RR)	acvr1b (-_-)	otx1 (--_)
fgf17 (_RA)	acvr1b (-_-)	sp5l (--_)
fgf17 (_RU)	bmp2a (-_-)	fgfr2 (--_)
fgf17 (_RU)	bmp2a (-_-)	fgfr3 (--_)
fgf17 (_RU)	bmp2a (-_-)	fgfr4 (--_)
fgf17 (_RR)	bmp2a (-_-)	gata2a (--_)
fgf17 (_RA)	bmp2a (-_-)	hoxb1b (--_)
fgf17 (_RA)	bmp2a (-_-)	myod1 (--_)
fgf17 (_RA)	bmp2a (-_-)	ntl (--_)
fgf17 (_RR)	bmp2a (-_-)	otx1 (--_)
fgf17 (_RR)	bmp2a (-_-)	sox17 (--_)
fgf17 (_RA)	bmp2a (-_-)	sp5l (--_)
fgf17 (_AU)	chd (-_-)	fgfr2 (--_)
fgf17 (_AU)	chd (-_-)	fgfr3 (--_)
fgf17 (_AU)	chd (-_-)	fgfr4 (--_)
fgf17 (_AA)	chd (-_-)	hoxb1b (--_)
fgf17 (_AA)	chd (-_-)	myod1 (--_)
fgf17 (_AA)	chd (-_-)	ntl (--_)
fgf17 (_AR)	chd (-_-)	otx1 (--_)
fgf17 (_AR)	chd (-_-)	sox17 (--_)
fgf17 (_AA)	chd (-_-)	sp5l (--_)
fgf17 (_RU)	eve1 (-_-)	fgfr2 (--_)
fgf17 (_RU)	eve1 (-_-)	fgfr3 (--_)
fgf17 (_RU)	eve1 (-_-)	fgfr4 (--_)
fgf17 (_RR)	eve1 (-_-)	gata2a (--_)
fgf17 (_RA)	eve1 (-_-)	hoxb1b (--_)
fgf17 (_RA)	eve1 (-_-)	myod1 (--_)
fgf17 (_RA)	eve1 (-_-)	ntl (--_)
fgf17 (_RR)	eve1 (-_-)	otx1 (--_)
fgf17 (_RR)	eve1 (-_-)	sox17 (--_)
fgf17 (_RA)	eve1 (-_-)	sp5l (--_)
fgf2 (_AC)	cnn2 (-_-)	shha (--_)
fgf2 (_AA)	cnn2 (-_-)	tbx6 (--_)
fgf24 (_RR)	bmp4 (-_-)	sox17 (--_)
fgf24 (_RR)	bmp7a (-_-)	sox17 (--_)
fgf24 (_RR)	bmp2b (-_-)	sox17 (--_)
fgf3 (_RC)	bmp4 (-_-)	foxi1 (--_)
fgf3 (_RR)	bmp4 (-_-)	gata3 (--_)
fgf3 (_RU)	bmp4 (-_-)	hnf1b (--_)
fgf3 (_RC)	bmp4 (-_-)	hoxb1a (--_)
fgf3 (_RA)	bmp4 (-_-)	hoxb1b (--_)
fgf3 (_RC)	bmp4 (-_-)	ins (--_)
fgf3 (_RA)	bmp4 (-_-)	lhx3 (--_)
fgf3 (_RR)	bmp4 (-_-)	otx1 (--_)
fgf3 (_RC)	bmp4 (-_-)	otx2 (--_)
fgf3 (_RA)	bmp4 (-_-)	pax2a (--_)
fgf3 (_RC)	bmp4 (-_-)	pax8 (--_)
fgf3 (_RA)	bmp4 (-_-)	pea3 (--_)
fgf3 (_RC)	bmp4 (-_-)	sox3 (--_)
fgf3 (_RA)	bmp4 (-_-)	sox9a (--_)
fgf3 (_RA)	bmp4 (-_-)	sp5 (--_)
fgf3 (_RC)	six3a (-_-)	foxi1 (--_)
fgf3 (_RR)	six3a (-_-)	gata3 (--_)
fgf3 (_RU)	six3a (-_-)	hnf1b (--_)
fgf3 (_RC)	six3a (-_-)	hoxb1a (--_)
fgf3 (_RA)	six3a (-_-)	hoxb1b (--_)
fgf3 (_RC)	six3a (-_-)	ins (--_)
fgf3 (_RA)	six3a (-_-)	lhx3 (--_)
fgf3 (_RR)	six3a (-_-)	otx1 (--_)
fgf3 (_RC)	six3a (-_-)	pax8 (--_)
fgf3 (_RA)	six3a (-_-)	pea3 (--_)
fgf3 (_RA)	six3a (-_-)	shha (--_)
fgf3 (_RC)	six3a (-_-)	sox3 (--_)
fgf3 (_RA)	six3a (-_-)	sox9a (--_)
fgf3 (_RA)	six3a (-_-)	sp5 (--_)
fgf3 (_RC)	six3a (-_-)	spry4 (--_)
fgf3 (_RC)	bmp7a (-_-)	foxi1 (--_)
fgf3 (_RR)	bmp7a (-_-)	gata3 (--_)
fgf3 (_RU)	bmp7a (-_-)	hnf1b (--_)
fgf3 (_RC)	bmp7a (-_-)	hoxb1a (--_)
fgf3 (_RA)	bmp7a (-_-)	hoxb1b (--_)
fgf3 (_RC)	bmp7a (-_-)	ins (--_)
fgf3 (_RA)	bmp7a (-_-)	lhx3 (--_)
fgf3 (_RR)	bmp7a (-_-)	otx1 (--_)
fgf3 (_RC)	bmp7a (-_-)	otx2 (--_)
fgf3 (_RA)	bmp7a (-_-)	pax2a (--_)
fgf3 (_RC)	bmp7a (-_-)	pax8 (--_)
fgf3 (_RA)	bmp7a (-_-)	pea3 (--_)
fgf3 (_RA)	bmp7a (-_-)	shha (--_)
fgf3 (_RC)	bmp7a (-_-)	sox3 (--_)
fgf3 (_RA)	bmp7a (-_-)	sox9a (--_)
fgf3 (_RA)	bmp7a (-_-)	sp5 (--_)
fgf3 (_RC)	bmp7a (-_-)	spry4 (--_)
fgf3 (_AC)	fgfr1 (-_-)	foxi1 (--_)
fgf3 (_AR)	fgfr1 (-_-)	gata3 (--_)
fgf3 (_AU)	fgfr1 (-_-)	hnf1b (--_)
fgf3 (_AC)	fgfr1 (-_-)	hoxb1a (--_)
fgf3 (_AA)	fgfr1 (-_-)	hoxb1b (--_)
fgf3 (_AC)	fgfr1 (-_-)	ins (--_)
fgf3 (_AA)	fgfr1 (-_-)	lhx3 (--_)
fgf3 (_AR)	fgfr1 (-_-)	otx1 (--_)
fgf3 (_AA)	fgfr1 (-_-)	pax2a (--_)
fgf3 (_AC)	fgfr1 (-_-)	pax8 (--_)
fgf3 (_AA)	fgfr1 (-_-)	pea3 (--_)
fgf3 (_AA)	fgfr1 (-_-)	shha (--_)
fgf3 (_AC)	fgfr1 (-_-)	sox3 (--_)
fgf3 (_AA)	fgfr1 (-_-)	sox9a (--_)
fgf3 (_AA)	fgfr1 (-_-)	sp5 (--_)
fgf3 (_RC)	acvr1b (-_-)	foxi1 (--_)
fgf3 (_RR)	acvr1b (-_-)	gata3 (--_)
fgf3 (_RU)	acvr1b (-_-)	hnf1b (--_)
fgf3 (_RC)	acvr1b (-_-)	hoxb1a (--_)
fgf3 (_RA)	acvr1b (-_-)	hoxb1b (--_)
fgf3 (_RC)	acvr1b (-_-)	ins (--_)
fgf3 (_RA)	acvr1b (-_-)	lhx3 (--_)
fgf3 (_RR)	acvr1b (-_-)	otx1 (--_)
fgf3 (_RC)	acvr1b (-_-)	otx2 (--_)
fgf3 (_RA)	acvr1b (-_-)	pax2a (--_)
fgf3 (_RC)	acvr1b (-_-)	pax8 (--_)
fgf3 (_RA)	acvr1b (-_-)	pea3 (--_)
fgf3 (_RA)	acvr1b (-_-)	shha (--_)
fgf3 (_RC)	acvr1b (-_-)	sox3 (--_)
fgf3 (_RA)	acvr1b (-_-)	sox9a (--_)
fgf3 (_RA)	acvr1b (-_-)	sp5 (--_)
fgf3 (_RC)	acvr1b (-_-)	spry4 (--_)
fgf3 (_AC)	ascl1a (-_-)	foxi1 (--_)
fgf3 (_AR)	ascl1a (-_-)	gata3 (--_)
fgf3 (_AU)	ascl1a (-_-)	hnf1b (--_)
fgf3 (_AA)	ascl1a (-_-)	hoxb1b (--_)
fgf3 (_AC)	ascl1a (-_-)	ins (--_)
fgf3 (_AR)	ascl1a (-_-)	otx1 (--_)
fgf3 (_AC)	ascl1a (-_-)	otx2 (--_)
fgf3 (_AA)	ascl1a (-_-)	pax2a (--_)
fgf3 (_AC)	ascl1a (-_-)	pax8 (--_)
fgf3 (_AA)	ascl1a (-_-)	pea3 (--_)
fgf3 (_AA)	ascl1a (-_-)	shha (--_)
fgf3 (_AC)	ascl1a (-_-)	sox3 (--_)
fgf3 (_AA)	ascl1a (-_-)	sox9a (--_)
fgf3 (_AA)	ascl1a (-_-)	sp5 (--_)
fgf3 (_AC)	ascl1a (-_-)	spry4 (--_)
fgf3 (_AC)	atoh1a (-_-)	foxi1 (--_)
fgf3 (_AR)	atoh1a (-_-)	gata3 (--_)
fgf3 (_AU)	atoh1a (-_-)	hnf1b (--_)
fgf3 (_AC)	atoh1a (-_-)	hoxb1a (--_)
fgf3 (_AA)	atoh1a (-_-)	hoxb1b (--_)
fgf3 (_AC)	atoh1a (-_-)	ins (--_)
fgf3 (_AA)	atoh1a (-_-)	lhx3 (--_)
fgf3 (_AR)	atoh1a (-_-)	otx1 (--_)
fgf3 (_AC)	atoh1a (-_-)	otx2 (--_)
fgf3 (_AA)	atoh1a (-_-)	pea3 (--_)
fgf3 (_AA)	atoh1a (-_-)	shha (--_)
fgf3 (_AC)	atoh1a (-_-)	sox3 (--_)
fgf3 (_AA)	atoh1a (-_-)	sox9a (--_)
fgf3 (_AA)	atoh1a (-_-)	sp5 (--_)
fgf3 (_AC)	atoh1a (-_-)	spry4 (--_)
fgf3 (_RC)	bmp2b (-_-)	foxi1 (--_)
fgf3 (_RR)	bmp2b (-_-)	gata3 (--_)
fgf3 (_RU)	bmp2b (-_-)	hnf1b (--_)
fgf3 (_RC)	bmp2b (-_-)	hoxb1a (--_)
fgf3 (_RA)	bmp2b (-_-)	hoxb1b (--_)
fgf3 (_RC)	bmp2b (-_-)	ins (--_)
fgf3 (_RA)	bmp2b (-_-)	lhx3 (--_)
fgf3 (_RR)	bmp2b (-_-)	otx1 (--_)
fgf3 (_RC)	bmp2b (-_-)	otx2 (--_)
fgf3 (_RA)	bmp2b (-_-)	pax2a (--_)
fgf3 (_RC)	bmp2b (-_-)	pax8 (--_)
fgf3 (_RA)	bmp2b (-_-)	shha (--_)
fgf3 (_RC)	bmp2b (-_-)	sox3 (--_)
fgf3 (_RA)	bmp2b (-_-)	sox9a (--_)
fgf3 (_RA)	bmp2b (-_-)	sp5 (--_)
fgf3 (_RC)	bmp2b (-_-)	spry4 (--_)
fgf3 (_CC)	chd (-_-)	foxi1 (--_)
fgf3 (_CR)	chd (-_-)	gata3 (--_)
fgf3 (_CU)	chd (-_-)	hnf1b (--_)
fgf3 (_CC)	chd (-_-)	hoxb1a (--_)
fgf3 (_CA)	chd (-_-)	hoxb1b (--_)
fgf3 (_CC)	chd (-_-)	ins (--_)
fgf3 (_CA)	chd (-_-)	lhx3 (--_)
fgf3 (_CR)	chd (-_-)	otx1 (--_)
fgf3 (_CA)	chd (-_-)	pax2a (--_)
fgf3 (_CC)	chd (-_-)	pax8 (--_)
fgf3 (_CA)	chd (-_-)	pea3 (--_)
fgf3 (_CA)	chd (-_-)	shha (--_)
fgf3 (_CC)	chd (-_-)	sox3 (--_)
fgf3 (_CA)	chd (-_-)	sox9a (--_)
fgf3 (_CA)	chd (-_-)	sp5 (--_)
fgf3 (_CC)	chd (-_-)	spry4 (--_)
fgf3 (_RC)	cyp26a1 (-_-)	foxi1 (--_)
fgf3 (_RR)	cyp26a1 (-_-)	gata3 (--_)
fgf3 (_RU)	cyp26a1 (-_-)	hnf1b (--_)
fgf3 (_RC)	cyp26a1 (-_-)	hoxb1a (--_)
fgf3 (_RA)	cyp26a1 (-_-)	hoxb1b (--_)
fgf3 (_RC)	cyp26a1 (-_-)	ins (--_)
fgf3 (_RA)	cyp26a1 (-_-)	lhx3 (--_)
fgf3 (_RR)	cyp26a1 (-_-)	otx1 (--_)
fgf3 (_RA)	cyp26a1 (-_-)	pax2a (--_)
fgf3 (_RC)	cyp26a1 (-_-)	pax8 (--_)
fgf3 (_RA)	cyp26a1 (-_-)	pea3 (--_)
fgf3 (_RA)	cyp26a1 (-_-)	shha (--_)
fgf3 (_RC)	cyp26a1 (-_-)	sox3 (--_)
fgf3 (_RA)	cyp26a1 (-_-)	sox9a (--_)
fgf3 (_RA)	cyp26a1 (-_-)	sp5 (--_)
fgf3 (_RC)	cyp26a1 (-_-)	spry4 (--_)
fgf3 (_AC)	fgf19 (-_-)	foxi1 (--_)
fgf3 (_AR)	fgf19 (-_-)	gata3 (--_)
fgf3 (_AU)	fgf19 (-_-)	hnf1b (--_)
fgf3 (_AC)	fgf19 (-_-)	hoxb1a (--_)
fgf3 (_AA)	fgf19 (-_-)	hoxb1b (--_)
fgf3 (_AC)	fgf19 (-_-)	ins (--_)
fgf3 (_AA)	fgf19 (-_-)	lhx3 (--_)
fgf3 (_AR)	fgf19 (-_-)	otx1 (--_)
fgf3 (_AC)	fgf19 (-_-)	otx2 (--_)
fgf3 (_AA)	fgf19 (-_-)	pax2a (--_)
fgf3 (_AC)	fgf19 (-_-)	pax8 (--_)
fgf3 (_AA)	fgf19 (-_-)	pea3 (--_)
fgf3 (_AC)	fgf19 (-_-)	sox3 (--_)
fgf3 (_AA)	fgf19 (-_-)	sox9a (--_)
fgf3 (_AA)	fgf19 (-_-)	sp5 (--_)
fgf3 (_AC)	fgf19 (-_-)	spry4 (--_)
fgf4 (_AR)	mafba (-_-)	myod1 (--_)
fgf4 (_AR)	mafba (-_-)	ndrg4 (--_)
fgf4 (_AR)	eng1a (-_-)	myod1 (--_)
fgf4 (_AR)	eng1a (-_-)	ndrg4 (--_)
fgf4 (_AR)	evx1 (-_-)	myod1 (--_)
fgf4 (_AR)	evx1 (-_-)	ndrg4 (--_)
fgf4 (_AR)	fgf3 (-_-)	myod1 (--_)
fgf4 (_AR)	fgf3 (-_-)	ndrg4 (--_)
fgf7 (_AU)	dlx2b (-_-)	hspg2 (--_)
fgf7 (_AA)	dlx2b (-_-)	shha (--_)
fgf7 (_AU)	fgf3 (-_-)	hspg2 (--_)
fgf8a (_AA)	fgfr1 (-_-)	fgfr4 (--_)
fgf8a (_AA)	fgfr1 (-_-)	foxi1 (--_)
fgf8a (_AA)	fgfr1 (-_-)	gdf5 (--_)
fgf8a (_AA)	fgfr1 (-_-)	glceb (--_)
fgf8a (_AC)	fgfr1 (-_-)	hoxa2b (--_)
fgf8a (_AA)	fgfr1 (-_-)	hoxb1a (--_)
fgf8a (_AA)	fgfr1 (-_-)	hsp70 (--_)
fgf8a (_AC)	fgfr1 (-_-)	ins (--_)
fgf8a (_AU)	fgfr1 (-_-)	mapk1 (--_)
fgf8a (_AA)	fgfr1 (-_-)	myf5 (--_)
fgf8a (_AC)	fgfr1 (-_-)	myog (--_)
fgf8a (_AR)	fgfr1 (-_-)	nkx3.2 (--_)
fgf8a (_AA)	fgfr1 (-_-)	pax5 (--_)
fgf8a (_AC)	fgfr1 (-_-)	pax7a (--_)
fgf8a (_AA)	fgfr1 (-_-)	pax8 (--_)
fgf8a (_AR)	fgfr1 (-_-)	sox17 (--_)
fgf8a (_AC)	fgfr1 (-_-)	sox3 (--_)
fgf8a (_AA)	fgfr1 (-_-)	sox9a (--_)
fgf8a (_AA)	fgfr1 (-_-)	sp5 (--_)
fgf8a (_AU)	fgfr1 (-_-)	tbx1 (--_)
fgf8a (_AR)	fgfr1 (-_-)	tbx4 (--_)
fgf8a (_AA)	fgfr1 (-_-)	tbx5 (--_)
fgf8a (_AA)	fgfr1 (-_-)	wnt2b (--_)
fgf8a (_AA)	atoh1a (-_-)	fgfr4 (--_)
fgf8a (_AA)	atoh1a (-_-)	foxi1 (--_)
fgf8a (_AA)	atoh1a (-_-)	gdf5 (--_)
fgf8a (_AA)	atoh1a (-_-)	glceb (--_)
fgf8a (_AC)	atoh1a (-_-)	hoxa2b (--_)
fgf8a (_AA)	atoh1a (-_-)	hoxb1a (--_)
fgf8a (_AA)	atoh1a (-_-)	hsp70 (--_)
fgf8a (_AC)	atoh1a (-_-)	ins (--_)
fgf8a (_AU)	atoh1a (-_-)	mapk1 (--_)
fgf8a (_AA)	atoh1a (-_-)	myf5 (--_)
fgf8a (_AC)	atoh1a (-_-)	myog (--_)
fgf8a (_AR)	atoh1a (-_-)	nkx3.2 (--_)
fgf8a (_AA)	atoh1a (-_-)	ntl (--_)
fgf8a (_AA)	atoh1a (-_-)	pax5 (--_)
fgf8a (_AC)	atoh1a (-_-)	pax7a (--_)
fgf8a (_AR)	atoh1a (-_-)	sox17 (--_)
fgf8a (_AC)	atoh1a (-_-)	sox3 (--_)
fgf8a (_AA)	atoh1a (-_-)	sox9a (--_)
fgf8a (_AA)	atoh1a (-_-)	sp5 (--_)
fgf8a (_AA)	atoh1a (-_-)	spry4 (--_)
fgf8a (_AU)	atoh1a (-_-)	tbx1 (--_)
fgf8a (_AR)	atoh1a (-_-)	tbx4 (--_)
fgf8a (_AA)	atoh1a (-_-)	tbx5 (--_)
fgf8a (_AA)	atoh1a (-_-)	wnt2b (--_)
fgf8a (_AA)	dlx3b (-_-)	fgfr4 (--_)
fgf8a (_AA)	dlx3b (-_-)	foxi1 (--_)
fgf8a (_AA)	dlx3b (-_-)	gdf5 (--_)
fgf8a (_AA)	dlx3b (-_-)	glceb (--_)
fgf8a (_AC)	dlx3b (-_-)	hoxa2b (--_)
fgf8a (_AA)	dlx3b (-_-)	hoxb1a (--_)
fgf8a (_AA)	dlx3b (-_-)	hsp70 (--_)
fgf8a (_AC)	dlx3b (-_-)	ins (--_)
fgf8a (_AU)	dlx3b (-_-)	mapk1 (--_)
fgf8a (_AA)	dlx3b (-_-)	myf5 (--_)
fgf8a (_AC)	dlx3b (-_-)	myog (--_)
fgf8a (_AR)	dlx3b (-_-)	nkx3.2 (--_)
fgf8a (_AA)	dlx3b (-_-)	ntl (--_)
fgf8a (_AA)	dlx3b (-_-)	pax5 (--_)
fgf8a (_AC)	dlx3b (-_-)	pax7a (--_)
fgf8a (_AR)	dlx3b (-_-)	sox17 (--_)
fgf8a (_AC)	dlx3b (-_-)	sox3 (--_)
fgf8a (_AA)	dlx3b (-_-)	sp5 (--_)
fgf8a (_AA)	dlx3b (-_-)	spry4 (--_)
fgf8a (_AU)	dlx3b (-_-)	tbx1 (--_)
fgf8a (_AR)	dlx3b (-_-)	tbx4 (--_)
fgf8a (_AA)	dlx3b (-_-)	tbx5 (--_)
fgf8a (_AA)	dlx3b (-_-)	wnt2b (--_)
fgf8a (_AA)	dusp6 (-_-)	fgfr4 (--_)
fgf8a (_AA)	dusp6 (-_-)	foxi1 (--_)
fgf8a (_AA)	dusp6 (-_-)	gdf5 (--_)
fgf8a (_AA)	dusp6 (-_-)	glceb (--_)
fgf8a (_AC)	dusp6 (-_-)	hoxa2b (--_)
fgf8a (_AA)	dusp6 (-_-)	hoxb1a (--_)
fgf8a (_AA)	dusp6 (-_-)	hsp70 (--_)
fgf8a (_AC)	dusp6 (-_-)	ins (--_)
fgf8a (_AU)	dusp6 (-_-)	mapk1 (--_)
fgf8a (_AA)	dusp6 (-_-)	myf5 (--_)
fgf8a (_AC)	dusp6 (-_-)	myog (--_)
fgf8a (_AR)	dusp6 (-_-)	nkx3.2 (--_)
fgf8a (_AA)	dusp6 (-_-)	ntl (--_)
fgf8a (_AA)	dusp6 (-_-)	pax5 (--_)
fgf8a (_AC)	dusp6 (-_-)	pax7a (--_)
fgf8a (_AA)	dusp6 (-_-)	pax8 (--_)
fgf8a (_AC)	dusp6 (-_-)	sox3 (--_)
fgf8a (_AA)	dusp6 (-_-)	sox9a (--_)
fgf8a (_AA)	dusp6 (-_-)	sp5 (--_)
fgf8a (_AU)	dusp6 (-_-)	tbx1 (--_)
fgf8a (_AR)	dusp6 (-_-)	tbx4 (--_)
fgf8a (_AA)	dusp6 (-_-)	tbx5 (--_)
fgf8a (_AA)	dusp6 (-_-)	wnt2b (--_)
fgf8a (_AA)	ef1 (-_-)	fgfr4 (--_)
fgf8a (_AA)	ef1 (-_-)	foxi1 (--_)
fgf8a (_AA)	ef1 (-_-)	gdf5 (--_)
fgf8a (_AA)	ef1 (-_-)	glceb (--_)
fgf8a (_AC)	ef1 (-_-)	hoxa2b (--_)
fgf8a (_AA)	ef1 (-_-)	hoxb1a (--_)
fgf8a (_AA)	ef1 (-_-)	hsp70 (--_)
fgf8a (_AC)	ef1 (-_-)	ins (--_)
fgf8a (_AU)	ef1 (-_-)	mapk1 (--_)
fgf8a (_AA)	ef1 (-_-)	myf5 (--_)
fgf8a (_AC)	ef1 (-_-)	myog (--_)
fgf8a (_AR)	ef1 (-_-)	nkx3.2 (--_)
fgf8a (_AA)	ef1 (-_-)	ntl (--_)
fgf8a (_AA)	ef1 (-_-)	pax5 (--_)
fgf8a (_AC)	ef1 (-_-)	pax7a (--_)
fgf8a (_AA)	ef1 (-_-)	pax8 (--_)
fgf8a (_AR)	ef1 (-_-)	sox17 (--_)
fgf8a (_AC)	ef1 (-_-)	sox3 (--_)
fgf8a (_AA)	ef1 (-_-)	sox9a (--_)
fgf8a (_AA)	ef1 (-_-)	sp5 (--_)
fgf8a (_AA)	ef1 (-_-)	spry4 (--_)
fgf8a (_AU)	ef1 (-_-)	tbx1 (--_)
fgf8a (_AR)	ef1 (-_-)	tbx4 (--_)
fgf8a (_AA)	ef1 (-_-)	tbx5 (--_)
fgf8a (_AA)	ef1 (-_-)	wnt2b (--_)
fgf8a (_AA)	emx2 (-_-)	fgfr4 (--_)
fgf8a (_AA)	emx2 (-_-)	foxi1 (--_)
fgf8a (_AA)	emx2 (-_-)	gdf5 (--_)
fgf8a (_AA)	emx2 (-_-)	glceb (--_)
fgf8a (_AC)	emx2 (-_-)	hoxa2b (--_)
fgf8a (_AA)	emx2 (-_-)	hoxb1a (--_)
fgf8a (_AA)	emx2 (-_-)	hsp70 (--_)
fgf8a (_AC)	emx2 (-_-)	ins (--_)
fgf8a (_AU)	emx2 (-_-)	mapk1 (--_)
fgf8a (_AA)	emx2 (-_-)	myf5 (--_)
fgf8a (_AC)	emx2 (-_-)	myog (--_)
fgf8a (_AR)	emx2 (-_-)	nkx3.2 (--_)
fgf8a (_AA)	emx2 (-_-)	ntl (--_)
fgf8a (_AA)	emx2 (-_-)	pax5 (--_)
fgf8a (_AC)	emx2 (-_-)	pax7a (--_)
fgf8a (_AA)	emx2 (-_-)	pax8 (--_)
fgf8a (_AR)	emx2 (-_-)	sox17 (--_)
fgf8a (_AC)	emx2 (-_-)	sox3 (--_)
fgf8a (_AA)	emx2 (-_-)	sox9a (--_)
fgf8a (_AA)	emx2 (-_-)	sp5 (--_)
fgf8a (_AA)	emx2 (-_-)	spry4 (--_)
fgf8a (_AU)	emx2 (-_-)	tbx1 (--_)
fgf8a (_AR)	emx2 (-_-)	tbx4 (--_)
fgf8a (_AA)	emx2 (-_-)	tbx5 (--_)
fgf8a (_AA)	emx2 (-_-)	wnt2b (--_)
fgf8a (_AA)	eng2a (-_-)	fgfr4 (--_)
fgf8a (_AA)	eng2a (-_-)	foxi1 (--_)
fgf8a (_AA)	eng2a (-_-)	gdf5 (--_)
fgf8a (_AA)	eng2a (-_-)	glceb (--_)
fgf8a (_AC)	eng2a (-_-)	hoxa2b (--_)
fgf8a (_AA)	eng2a (-_-)	hoxb1a (--_)
fgf8a (_AA)	eng2a (-_-)	hsp70 (--_)
fgf8a (_AC)	eng2a (-_-)	ins (--_)
fgf8a (_AU)	eng2a (-_-)	mapk1 (--_)
fgf8a (_AA)	eng2a (-_-)	myf5 (--_)
fgf8a (_AC)	eng2a (-_-)	myog (--_)
fgf8a (_AR)	eng2a (-_-)	nkx3.2 (--_)
fgf8a (_AA)	eng2a (-_-)	ntl (--_)
fgf8a (_AC)	eng2a (-_-)	pax7a (--_)
fgf8a (_AR)	eng2a (-_-)	sox17 (--_)
fgf8a (_AC)	eng2a (-_-)	sox3 (--_)
fgf8a (_AA)	eng2a (-_-)	sox9a (--_)
fgf8a (_AA)	eng2a (-_-)	sp5 (--_)
fgf8a (_AU)	eng2a (-_-)	tbx1 (--_)
fgf8a (_AR)	eng2a (-_-)	tbx4 (--_)
fgf8a (_AA)	eng2a (-_-)	tbx5 (--_)
fgf8a (_AA)	eng2a (-_-)	wnt2b (--_)
fgf8a (_AA)	fgf19 (-_-)	fgfr4 (--_)
fgf8a (_AA)	fgf19 (-_-)	foxi1 (--_)
fgf8a (_AA)	fgf19 (-_-)	gdf5 (--_)
fgf8a (_AA)	fgf19 (-_-)	glceb (--_)
fgf8a (_AC)	fgf19 (-_-)	hoxa2b (--_)
fgf8a (_AA)	fgf19 (-_-)	hoxb1a (--_)
fgf8a (_AA)	fgf19 (-_-)	hsp70 (--_)
fgf8a (_AC)	fgf19 (-_-)	ins (--_)
fgf8a (_AU)	fgf19 (-_-)	mapk1 (--_)
fgf8a (_AA)	fgf19 (-_-)	myf5 (--_)
fgf8a (_AC)	fgf19 (-_-)	myog (--_)
fgf8a (_AR)	fgf19 (-_-)	nkx3.2 (--_)
fgf8a (_AA)	fgf19 (-_-)	ntl (--_)
fgf8a (_AA)	fgf19 (-_-)	pax5 (--_)
fgf8a (_AC)	fgf19 (-_-)	pax7a (--_)
fgf8a (_AA)	fgf19 (-_-)	pax8 (--_)
fgf8a (_AR)	fgf19 (-_-)	sox17 (--_)
fgf8a (_AC)	fgf19 (-_-)	sox3 (--_)
fgf8a (_AA)	fgf19 (-_-)	sox9a (--_)
fgf8a (_AA)	fgf19 (-_-)	sp5 (--_)
fgf8a (_AA)	fgf19 (-_-)	spry4 (--_)
fgf8a (_AU)	fgf19 (-_-)	tbx1 (--_)
fgf8a (_AR)	fgf19 (-_-)	tbx4 (--_)
[truncated: 19,766 more rows]
